# Supplementary material for: Kriging-based surrogate data-enriching artificial neural network prediction of strength and permeability of permeable cement-stabilized base
Source: Nat Commun. 2024 Jun 7;15:4891. doi: 10.1038/s41467-024-48766-4 (PMC11161528; doi:10.1038/s41467-024-48766-4)
Supplement: Supplementary file 4 — Source Data [file 41467_2024_48766_MOESM4_ESM.xlsx]

## Sheet: Fig. 1
	Fig. 1a				Fig. 1b Raw data						Fig. 1b
	d (m)	Percentage (%)			C	F	σ (MPa)	P (%)	K (mm/s)			K (mm/s)	P (%)	F (kN)	C (%)	σ (MPa)
	4.75	7			5	100	1.33	32.6	19.13		K (mm/s)	1	0.82	-0.42	-0.89	-0.97
	9.5	29			5	100	1.41	28.51	20.63		P (%)		1	-0.29	-0.76	-0.8
	13.2	50.2			5	100	1.51	30.03	20.91		F (kN)			1	0	0.35
	16	68			5	150	2.21	22.98	10.76		C (%)				1	0.91
	19	86.5			5	150	2.25	28.43	11.5		σ (MPa)					1
	26.5	100			5	150	2.43	31.46	10.71
					5	200	3.94	30.3	4.34
					5	200	3.78	22.72	4.16
					5	200	2.97	23.49	5.61
					10	100	3.57	26.38	8.36
					10	100	3.25	33.92	7.71
					10	100	3.28	29.48	7.52
					10	150	5.05	28	3.5
					10	150	5.53	21.18	3.64
					10	150	4.08	28.87	3.56
					10	200	5.62	23.65	1.95
					10	200	7.58	20.27	1.97
					10	200	8.58	24.71	1.95
					20	100	13.82	11.26	0.22
					20	100	15.82	13.96	0.38
					20	100	12.21	9.01	0.25
					20	150	14.75	11.32	0.03
					20	150	18.74	9.12	0.05
					20	150	17.55	11.6	0.04
					20	200	13.95	7.52	0.013
					20	200	24.98	8.62	0.009
					20	200	18.91	11.99	0.012

## Sheet: Fig. 2
	Fig. 2a						Fig. 2b						Fig. 2c
	The statistical values of known unconfined compressive strength (σ/MPa) data under different combinations of compaction foece and cement content. Among them, (1.42,0.09) represents a mean of 1.42 and a standard deviation of 0.09						The statistical values of known porosity (P/%) data under different combinations of compaction foece and cement content. Among them, (30.28, 2.07) represents a mean of 30.28 and a standard deviation of 2.07						The statistical values of known permeability coefficient (K/mm·s-1) data under different combinations of compaction foece and cement content. Among them, (20.22, 0.96) represents a mean of 20.22 and a standard deviation of 0.96
	C (%) F (kN)	5	10	20			C (%) F (kN)	5	10	20			C (%) F (kN)	5	10	20
	100	(1.42, 0.09)	(3.37, 0.18)	(13.95, 1.81)			100	(30.28, 2.07)	(29.92, 3.79)	(11.41, 2.48)			100	(20.22, 0.96)	(7.86, 0.44)	(0.28, 0.09)
	150	(2.30,0.12)	(4.89, 0.74)	(17.01, 2.05)			150	(27.62, 4.30)	(26.02, 4.21)	(10.68, 1.36)			150	(10.99, 0.44)	(3.56, 0.07)	(0.04, 0.01)
	200	(3.56, 0.52)	(6.83, 0.69)	(19.28, 5.52)			200	(25.50, 4.27)	(22.88, 2.32)	(9.37, 2.33)			200	(4.70, 0.79)	(1.96, 0.01)	(0.01, 0.002)

## Sheet: Fig. 3
	Fig. 3a				Fig. 3b				Fig. 3c				Fig. 3d				Fig. 3e				Fig. 3f				Fig. 3g				Fig. 3h				Fig. 3i				Fig. 3j				Fig. 3k				Fig. 3l
	P (%)	K (mm/s)	σ (MPa)		P (%)	K (mm/s)	σ (MPa)		P (%)	K (mm/s)	σ (MPa)		P (%)	K (mm/s)	σ (MPa)		P (%)	K (mm/s)	σ (MPa)		P (%)	K (mm/s)	σ (MPa)		P (%)	K (mm/s)	σ (MPa)		P (%)	K (mm/s)	σ (MPa)		P (%)	K (mm/s)	σ (MPa)		C (%)	F (kN)	σ (MPa)		C (%)	F (kN)	P (%)		C (%)	F (kN)	K (mm/s)
	28.8315	20.1887	1.414		28.2636	10.9959	2.19573		27.2867	4.7941	2.95331		22.3353	8.1413	3.67226		19.3054	3.5293	5.1118		20.8464	1.96372	6.724		12.5709	0.177951	13.2353		11.3245	0.0482785	17.827		10.9351	0.00925011	17.1145		5	100	1.45905		5	100	29.6087		5	100	20.0929
	30.0702	20.7572	1.40486		25.5752	10.7835	2.42174		23.253	4.09975	3.92939		27.0397	7.35046	3.59318		29.0467	3.59003	5.02647		24.2094	1.96673	7.79743		7.50149	0.332728	15.1986		10.936	0.0491516	16.6651		7.12902	0.0114425	24.7522		5	100	1.44794		5	100	28.7221		5	100	22.4292
	30.7927	21.2458	1.3669		30.654	10.1277	2.4768		29.5281	4.44476	3.54338		29.9299	6.86472	3.43148		34.1418	3.58823	5.71558		25.3781	1.96074	6.87342		12.9226	0.209129	9.85368		12.1647	0.0375554	16.6585		7.35586	0.0105052	24.0842		5	100	1.36787		5	100	26.8861		5	100	20.7496
	29.9462	20.8215	1.29375		32.4941	10.4349	2.43301		22.597	4.0325	2.39316		31.1449	8.34031	3.22257		24.0247	3.45116	5.31029		23.8639	1.94972	6.98517		12.2905	0.389843	14.3222		11.4552	0.0428618	17.5894		7.36435	0.0113117	24.4326		5	100	1.39498		5	100	27.1324		5	100	22.0613
	32.1557	20.1632	1.40276		25.4466	10.7934	2.27298		27.4466	5.06986	3.58956		31.3674	8.21819	3.54219		28.4381	3.47605	5.62841		20.7377	1.95147	7.49729		10.791	0.328163	14.3475		9.27308	0.0406085	17.9782		11.5901	0.00752204	15.4223		5	100	1.39498		5	100	31.307		5	100	21.1733
	29.1054	19.6866	1.39068		23.3245	11.1159	2.22081		37.6111	6.30485	4.62072		29.4735	7.22666	3.48631		24.9277	3.50678	4.42538		20.717	1.961	7.72745		11.4801	0.205219	14.5934		11.4182	0.0491516	16.0239		7.17675	0.0118908	17.6014		5	100	1.29854		5	100	28.5546		5	100	19.6833
	29.9066	19.51	1.3827		23.6776	10.8236	2.19156		25.2406	4.39399	3.34218		31.6126	7.80211	3.38594		28.0642	3.50488	5.7555		23.3507	1.95225	6.46825		7.37848	0.376421	14.6433		9.08986	0.0467815	14.8103		11.8457	0.00690115	18.8511		5	100	1.43273		5	100	28.896		5	100	22.0429
	31.327	20.4931	1.39578		26.2416	10.4725	2.31327		25.8237	5.74838	3.86674		28.7931	7.44991	3.28579		30.2922	3.5787	4.42879		25.807	1.96026	7.4245		11.9998	0.210825	13.2643		11.9137	0.0371494	19.3753		7.75715	0.00785469	11.2167		5	100	1.46742		5	100	28.8728		5	100	19.8855
	28.5181	21.0438	1.35841		24.131	11.3403	2.42334		25.2654	4.71761	3.9169		24.2704	8.13641	3.53105		22.0401	3.50638	3.93774		21.6778	1.9797	7.27476		11.2451	0.256028	12.9748		7.77935	0.0485487	17.1006		10.026	0.0114425	17.9015		5	100	1.46742		5	100	26.821		5	100	20.8099
	30.223	21.3161	1.33229		31.9802	10.9798	2.53927		27.8435	4.10618	2.93092		26.4161	8.12281	3.31533		17.1027	3.49877	3.45177		26.0219	1.93703	6.46058		8.91746	0.155203	15.1163		12.5732	0.0539672	17.3524		10.1814	0.0114744	24.7451		5	100	1.46742		5	100	30.2475		5	100	21.0692
	30.5881	20.021	1.34839		30.1548	10.9936	2.10121		26.0571	5.30264	3.75466		27.4776	8.17045	3.72813		26.313	3.72685	5.06988		24.6951	1.94733	7.79563		5.87887	0.308926	11.9746		12.3841	0.0349199	20.7574		11.3207	0.0107715	23.1437		5	100	1.29347		5	100	30.5278		5	100	19.4071
	29.0401	19.4655	1.29854		26.8957	10.8428	2.20769		31.4556	4.12852	3.4206		29.7399	8.2106	3.22249		18.8601	3.53637	5.09326		20.1696	1.94757	5.91243		10.6781	0.0799943	12.7335		9.9222	0.027209	18.3305		11.4091	0.0160678	14.3639		5	100	1.22093		5	100	28.0707		5	100	20.7583
	28.8314	21.1747	1.40068		25.1264	11.4212	2.23384		22.3745	3.9739	2.37056		25.8552	8.0373	3.80247		27.6142	3.55362	5.29074		24.3027	1.9481	6.43058		7.50523	0.242712	12.001		12.2426	0.0401036	19.2873		12.9727	0.00717514	19.6251		5	100	1.14897		5	100	32.6755		5	100	19.0475
	26.8705	21.921	1.2636		18.8533	11.0876	2.23913		27.7459	5.83008	4.13557		25.9042	8.07165	3.38097		29.1057	3.58413	5.26132		17.0184	1.96707	7.86841		11.9235	0.291938	14.0274		9.99686	0.0507769	15.5426		9.9281	0.0133876	16.1872		5	100	1.50411		5	100	35.1955		5	100	20.7823
	31.0959	19.6348	1.24805		28.9182	11.7528	2.15155		18.5548	5.36248	3.75816		27.6783	8.48484	3.3495		30.5112	3.57858	5.38323		24.6077	1.95046	6.59487		13.7094	0.320439	13.3373		11.7499	0.0323688	15.9439		4.68666	0.0101422	24.1		5	100	1.36771		5	100	31.272		5	100	19.4592
	30.3383	20.7683	1.51646		31.1185	11.0837	2.51876		28.9777	3.6323	3.89426		33.8411	7.43162	3.4896		29.2931	3.55575	4.90677		20.2577	1.95591	6.96295		9.09319	0.31055	13.8869		10.7388	0.0291484	18.2842		10.1338	0.010472	14.226		5	100	1.51501		5	100	33.0349		5	100	18.7252
	31.9132	19.6888	1.40099		28.0433	10.9188	2.25747		24.2869	4.53511	1.6918		29.2906	7.38207	3.37683		30.5357	3.75042	3.48835		26.2499	1.95541	6.59717		8.27678	0.279965	13.3658		10.1154	0.0430069	17.0386		11.0721	0.00676204	22.8611		5	100	1.51501		5	100	31.4803		5	100	18.8268
	31.7408	20.4041	1.31733		31.2114	10.8564	2.41294		18.7906	5.13553	3.86604		36.1668	8.58088	3.24732		24.9663	3.51641	5.34484		21.7572	1.96291	6.73851		14.218	0.255968	15.0231		11.0093	0.0507769	15.9224		9.73128	0.00785469	15.7684		5	100	1.4148		5	100	31.8228		5	100	19.8569
	29.1134	20.7171	1.33471		31.4203	10.9251	2.4235		30.9126	5.76263	2.84465		34.47	7.67993	3.15453		30.4628	3.58523	5.27652		21.8887	1.94853	7.7376		9.6566	0.399285	14.6314		10.612	0.0460975	17.2913		7.05113	0.0109061	26.2193		5	100	1.42886		5	100	33.0406		5	100	21.068
	27.8453	20.3178	1.37341		27.9326	10.8114	2.36395		26.5912	4.91631	3.31665		27.928	7.76206	3.51279		28.1766	3.51516	4.55135		21.1655	1.9503	6.78357		10.2603	0.331424	11.4627		8.62839	0.058448	17.6842		7.73262	0.0110622	18.9283		5	100	1.32547		5	100	30.7614		5	100	20.3621
	32.3458	19.2604	1.42828		30.1831	10.8011	2.32415		27.5041	5.13618	4.37351		33.5013	7.41357	3.10092		28.3457	3.5333	3.6206		21.5996	1.95725	6.99031		14.2652	0.184817	13.2058		10.7266	0.017401	18.6551		8.16583	0.0122525	22.0259		5	100	1.32547		5	100	30.2516		5	100	21.3518
	30.1382	20.0723	1.47288		21.4394	11.5027	2.21716		29.7761	4.23392	3.63814		38.6056	7.87955	3.39245		28.6171	3.55421	5.65706		23.0742	1.96215	6.60315		7.16862	0.298516	12.5329		8.23153	0.0291127	18.625		9.45492	0.00884547	15.4264		5	100	1.33278		5	100	28.8054		5	100	18.3861
	28.951	20.2073	1.41508		27.7739	11.0996	2.31934		28.0302	4.00358	3.17842		32.1803	7.21285	3.18405		28.0525	3.60834	3.99565		25.0525	1.95118	6.21405		8.64573	0.325099	12.0375		9.2358	0.0367729	15.5976		11.486	0.015445	15.4604		5	100	1.34598		5	100	34.744		5	100	21.9196
	28.1204	21.4645	1.47034		27.4763	10.8095	2.26693		27.053	4.40667	3.17145		29.4498	7.96869	3.41139		24.3421	3.59294	5.30055		24.7464	1.9503	7.14742		12.6362	0.383952	12.4888		11.2525	0.0360278	16.2273		11.2351	0.00735378	8.3231		5	100	1.34598		5	100	33.6276		5	100	21.2839
	28.2948	20.2897	1.43202		24.7944	10.643	2.19185		29.4144	5.21607	3.95846		27.4624	7.852	3.58243		23.9411	3.54379	5.23887		23.6745	1.95319	6.9764		13.1988	0.279967	18.2869		10.3622	0.0438044	15.0332		7.87278	0.00880297	29.2361		5	100	1.32227		5	100	30.134		5	100	20.371
	28.9678	21.2892	1.34466		27.2846	11.6691	2.28033		23.8693	6.34103	3.94777		35.5245	8.27731	3.41246		31.4276	3.50905	5.65198		19.1195	1.93703	5.22582		10.2536	0.334138	14.6687		9.78849	0.0512971	12.1463		8.14187	0.012486	8.63276		5	100	1.50619		5	100	31.6123		5	100	19.677
	27.177	20.7448	1.56408		31.9541	10.85	2.21033		23.9426	4.48438	3.13348		20.79	7.58873	3.26713		26.5961	3.51396	4.72567		23.3785	1.96748	6.02883		14.7349	0.432612	11.3042		9.76465	0.0483394	16.3017		12.2085	0.015445	15.9641		5	100	1.37298		5	100	31.2816		5	100	20.4696
	28.5399	20.4552	1.4776		21.5586	10.9636	2.49906		27.3892	5.39752	3.50031		37.9614	8.0578	3.31256		27.9691	3.46399	3.42982		22.1451	1.95118	7.72715		13.1941	0.265996	12.6297		10.007	0.0538288	19.0176		11.0126	0.0100017	33.7694		5	100	1.46504		5	100	28.4897		5	100	20.7501
	28.3092	18.4903	1.39663		23.684	11.1824	2.44953		26.0748	6.84479	3.18764		27.3954	7.72467	3.14736		20.5797	3.49877	4.75765		18.1176	1.96818	5.49309		16.9645	0.389641	13.6711		11.0523	0.0497682	18.9124		12.4755	0.0130997	14.1851		5	100	1.34492		5	100	29.7677		5	100	20.0496
	28.4466	19.1593	1.40848		32.0687	10.8824	2.32395		31.8811	4.32856	3.70289		36.2004	8.09881	3.24532		29.1078	3.54419	5.74087		24.0061	1.93454	8.21864		11.4081	0.300401	16.1554		9.96122	0.0361576	17.1647		4.88798	0.012835	27.9297		5	100	1.49501		5	100	32.2493		5	100	18.1193
	26.5953	18.4857	1.38989		30.4151	11.1213	2.37053		31.2312	5.55066	3.58119		32.2462	7.57442	3.20093		26.5227	3.53131	4.63248		23.0434	1.95125	6.81586		11.4699	0.20558	15.1126		9.91666	0.0293219	17.2119		8.78483	0.012486	21.6446		5	100	1.3681		5	100	31.0421		5	100	20.427
	27.9803	20.5442	1.46774		31.0588	10.3797	2.31334		20.7878	5.71279	3.04918		35.2443	7.71885	3.57898		24.6927	3.6699	3.87773		24.4781	1.95899	7.1166		12.8321	0.304932	12.2548		11.1671	0.0340736	17.5968		7.77497	0.00880297	20.099		5	100	1.2507		5	100	28.4599		5	100	20.4184
	30.7612	21.5601	1.56294		20.4585	10.9544	2.36011		30.5928	6.12389	3.94906		32.3	7.61941	3.61058		28.9958	3.54957	4.92877		18.1398	1.95441	6.84051		12.7052	0.383952	11.1984		9.81268	0.0347035	17.0292		7.84688	0.00887754	18.532		5	100	1.2507		5	100	33.2015		5	100	20.1012
	30.2354	19.736	1.40054		26.9583	10.9593	2.26702		26.149	5.20207	3.3142		25.8706	8.27097	3.48311		24.9774	3.58345	4.50963		25.7349	1.94448	7.78903		10.3016	0.110081	14.7033		10.7134	0.0318806	20.4915		5.47945	0.011805	29.8848		5	100	1.57789		5	100	30.0296		5	100	21.4855
	30.7837	20.1902	1.3669		30.2226	10.1293	2.29043		28.6889	4.84749	3.97111		27.4583	7.84378	3.41139		31.9003	3.43182	4.64974		24.1989	1.96869	7.22744		13.4745	0.268191	13.486		8.71547	0.0485561	19.588		8.14766	0.0100447	21.8968		5	100	1.4024		5	100	29.4731		5	100	20.1037
	31.5418	19.5231	1.46646		29.6425	11.1401	2.3405		22.259	5.01184	3.43573		25.0529	8.05094	3.54883		22.1289	3.47917	5.32961		23.6382	1.97258	6.26055		8.23892	0.267859	15.3504		11.0293	0.0366628	15.0128		12.3563	0.0107715	16.884		5	100	1.42807		5	100	31.1997		5	100	19.3186
	31.9128	19.8431	1.36612		22.286	11.1256	2.29526		21.2086	5.96591	2.71079		31.3314	7.50388	3.70746		27.8124	3.61591	4.46978		20.2126	1.9796	7.51524		15.1536	0.342312	14.1999		11.4099	0.0499914	12.465		8.85317	0.00717514	21.0137		5	100	1.41997		5	100	27.8619		5	100	20.7499
	32.638	21.51	1.4268		27.1845	11.7501	2.40173		26.8194	3.8809	3.21857		25.927	8.37261	3.39942		30.5172	3.62051	5.04346		22.8495	1.96633	6.04202		10.2527	0.208838	14.1287		11.4311	0.0326765	19.3199		11.9026	0.0100966	23.983		5	100	1.41997		5	100	26.5206		5	100	20.4785
	32.024	20.3737	1.3827		22.1308	10.5243	2.35463		26.7347	3.96881	3.53633		27.0978	7.82003	3.11649		16.2625	3.47786	4.5165		20.9709	1.9735	6.98655		13.8221	0.291177	16.0831		8.87343	0.0391903	15.757		12.0972	0.0122059	20.0502		5	100	1.37899		5	100	31.5027		5	100	20.5009
	29.7014	19.8461	1.33984		27.365	11.8074	2.19362		22.4983	5.5115	3.75871		30.2589	7.66045	3.15817		27.7395	3.53697	4.2652		18.8017	1.93843	7.02661		17.9877	0.193331	14.4062		12.1499	0.0465179	19.0469		11.262	0.0139793	9.24328		5	100	1.33919		5	100	31.6294		5	100	21.095
	26.8211	19.0302	1.53427		25.8109	10.8698	2.20013		23.7369	4.45432	4.01104		24.2361	7.73534	3.22885		28.4677	3.61717	4.95856		23.4557	1.95114	6.44296		11.2998	0.317725	9.15757		12.1599	0.0272454	17.2546		7.61208	0.0127326	19.2087		5	100	1.36942		5	100	32.3508		5	100	21.76
	27.2737	20.7185	1.43367		28.8904	10.8073	2.16555		25.5847	5.13529	4.21602		23.756	7.55292	3.16494		23.931	3.57243	6.28428		23.0611	1.97144	6.66477		11.6637	0.424186	14.0476		11.5276	0.0459473	16.3191		7.36028	0.00623437	18.9731		5	100	1.35144		5	100	32.5021		5	100	18.8808
	31.8252	18.694	1.28952		23.9872	10.2816	2.23975		31.6052	4.67673	3.19303		26.8789	7.68914	3.30625		28.9927	3.49655	4.63384		23.5676	1.97474	6.37621		9.393	0.250577	14.8436		14.4024	0.0570225	15.2468		13.0773	0.0112763	22.2256		5	100	1.40036		5	100	32.6592		5	100	20.5128
	29.3318	20.7151	1.39436		29.4483	10.5982	2.40739		25.9239	4.67274	4.86793		40.0093	7.87255	3.58433		23.2003	3.49659	4.89308		22.8686	1.95568	6.95815		9.27414	0.166147	11.882		11.3457	0.0452492	17.42		8.25565	0.0100966	16.0377		5	100	1.46591		5	100	32.3669		5	100	20.889
	31.3101	20.5986	1.32909		30.3048	11.0235	2.299		23.5042	4.59782	3.56172		32.1477	7.68697	3.48163		23.7734	3.48325	5.98126		22.879	1.95656	6.78984		16.2436	0.212293	16.8062		9.33219	0.0384785	18.1301		7.1087	0.011805	23.9007		5	100	1.46591		5	100	26.3785		5	100	20.9235
	33.9567	21.526	1.35782		22.5763	10.4558	2.44331		21.6614	5.62148	2.41207		32.6979	7.45502	3.41246		24.5933	3.4847	4.63867		25.5086	1.95043	6.38793		8.77174	0.119598	14.9936		11.393	0.0335694	14.0307		13.4604	0.00843762	17.1024		5	100	1.46591		5	100	30.3531		5	100	20.9031
	31.3506	21.1555	1.58255		27.0135	11.2416	2.10974		25.4336	5.6804	3.59764		26.928	8.28657	3.32118		33.2122	3.64762	5.22212		22.1583	1.97666	7.26914		9.20296	0.264521	12.5354		8.44508	0.0294994	18.515		5.26247	0.015445	14.6317		5	100	1.40678		5	100	33.0214		5	100	19.4348
	30.4066	19.4891	1.45765		31.1284	10.8653	2.22897		24.2813	4.79937	2.76782		30.2812	7.95384	3.29708		24.3306	3.51912	4.78642		29.5269	1.982	7.80224		14.2444	0.144689	13.1813		11.4391	0.0469253	21.3548		10.3315	0.00887754	19.0304		5	100	1.40678		5	100	31.5067		5	100	18.0957
	31.447	19.9184	1.40112		27.5357	10.9663	2.28528		27.6647	5.00012	3.16309		31.4128	8.6477	3.52295		30.6338	3.4975	4.83033		28.2605	1.961	6.72363		8.34155	0.443133	14.8225		9.38644	0.033989	17.1837		7.32367	0.00768976	20.8096		5	100	1.60006		5	100	33.0828		5	100	18.5224
	31.4954	19.8216	1.42767		28.237	11.1412	2.33115		28.7061	4.16694	3.22363		31.096	7.58618	3.08059		30.7606	3.47642	3.79242		22.4774	1.97751	7.05862		13.6932	0.241726	15.159		8.88074	0.040997	17.1879		7.96789	0.0114425	17.4582		5	100	1.42443		5	100	30.3225		5	100	19.355
	29.3738	19.7905	1.32814		26.6134	11.4383	2.31169		21.1558	4.4251	3.27648		30.5601	7.8092	3.23071		27.7465	3.40887	6.22406		21.8558	1.94421	7.30284		16.2299	0.347716	14.8625		10.7498	0.0321422	14.4741		9.41622	0.0112763	18.3506		5	100	1.42443		5	100	30.758		5	100	20.0358
	31.1182	19.5028	1.55089		33.4053	10.2463	2.30562		30.772	4.37055	3.96314		30.5448	8.34916	3.48435		20.0956	3.4602	6.43732		23.0009	1.96568	5.5878		12.0139	0.109924	8.35295		11.749	0.0458069	16.7609		12.907	0.0136731	17.0659		5	100	1.42443		5	100	29.7721		5	100	18.8014
	32.3072	20.5838	1.35874		33.0531	10.8318	2.45454		15.6613	4.04518	3.90266		31.0348	7.65938	3.01729		17.5238	3.59247	4.50205		23.6279	1.93454	6.13996		9.07899	0.312561	12.1901		9.5933	0.025822	13.6046		12.4106	0.0122525	22.005		5	100	1.42443		5	100	28.6834		5	100	17.9236
	29.1475	22.1909	1.41726		33.4638	10.925	2.36418		27.76	5.35812	4.01536		24.9048	7.8495	3.60241		20.7493	3.59333	5.96653		23.6683	1.94764	7.18504		5.49348	0.0820764	14.5379		11.376	0.043732	13.1381		10.5382	0.00938786	25.2724		5	100	1.32588		5	100	25.9905		5	100	21.153
	32.5086	20.5262	1.47627		24.2523	11.1299	2.16701		30.9291	5.1659	3.82853		31.5827	8.12088	3.12788		27.246	3.45732	4.46596		21.4356	1.96247	7.00593		11.5602	0.368256	14.8998		7.6414	0.0360846	19.9113		6.70502	0.0135426	19.1855		5	100	1.44269		5	100	30.5308		5	100	19.4243
	32.5579	19.3833	1.47034		31.0585	11.3008	2.51316		31.8452	5.98637	3.56161		28.9227	7.79571	3.61289		18.3925	3.49834	5.24575		21.15	1.96265	6.70478		13.6014	0.236299	15.7646		8.37201	0.0544838	18.0253		9.35729	0.01265	19.7724		5	100	1.30786		5	100	28.9626		5	100	20.2245
	30.646	20.6263	1.41147		26.4104	11.7677	2.11027		25.6957	3.91981	3.4918		24.9001	7.86143	3.40395		21.4415	3.59336	5.40608		24.037	1.95767	7.11596		13.7735	0.520602	14.8639		11.4434	0.0361392	16.2874		7.81065	0.0109115	12.2978		5	100	1.47879		5	100	30.5861		5	100	21.7855
	31.6034	21.3298	1.35007		33.5352	11.3001	2.28553		21.7157	4.8934	3.55453		30.0674	8.00181	3.6304		19.8143	3.61364	4.72103		21.3968	1.96462	6.97295		11.7229	0.123297	13.232		9.64306	0.0242331	17.5361		7.5201	0.00737981	9.41995		5	100	1.47879		5	100	32.1565		5	100	19.6216
	31.7082	17.6378	1.65292		15.0206	11.7741	2.45318		23.2124	4.38515	3.62865		27.205	8.01244	3.16717		27.5471	3.64871	4.71707		22.7156	1.97081	6.64385		8.96076	0.231795	10.1894		9.29149	0.0310689	18.8077		6.3177	0.0126235	20.2856		5	100	1.47879		5	100	28.9175		5	100	21.516
	27.1514	21.0493	1.46402		26.7502	11.4751	2.24802		16.456	3.48753	3.99192		21.8498	7.85469	3.06011		18.9452	3.62022	5.1889		23.8227	1.96696	5.7999		7.69149	0.0721924	13.8911		10.9212	0.0469253	17.2359		7.59633	0.00918189	18.2144		5	100	1.40898		5	100	33.4187		5	100	20.9587
	32.4844	19.1738	1.48478		23.1338	11.1911	2.26268		28.9813	4.09495	3.60233		26.0044	8.48511	3.35127		21.3486	3.54517	4.47377		24.3828	1.9505	7.21522		8.53567	0.240632	15.752		8.97009	0.0156978	17.9354		7.47547	0.0104435	28.3289		5	100	1.40898		5	100	30.058		5	100	20.8397
	31.2797	22.0084	1.21053		28.4172	11.1657	2.23068		32.406	4.42964	3.45911		23.5114	7.85814	3.29767		18.3264	3.57448	4.98043		20.7266	1.97459	6.53776		11.214	0.354413	17.6295		9.88049	0.0408795	19.0393		10.5206	0.00940066	13.753		5	100	1.18795		5	100	30.7815		5	100	21.2029
	28.3936	19.973	1.38818		17.7398	9.82901	2.2882		28.0137	4.60944	3.63204		30.6911	8.76367	3.52703		27.637	3.42384	5.37562		27.3014	1.97258	7.07724		7.97893	0.351529	16.2954		8.47899	0.0566842	16.5258		5.07934	0.0109236	21.5345		5	100	1.48267		5	100	33.2724		5	100	19.5351
	31.5644	20.6256	1.35559		31.2825	10.6146	2.27423		20.1598	4.0328	3.30607		24.2231	7.65131	3.31852		29.6245	3.5273	3.63413		22.6791	1.97792	6.95673		15.3541	0.0900026	14.4576		10.6515	0.0500322	17.9339		9.63181	0.0122525	8.35826		5	100	1.39159		5	100	34.6961		5	100	19.0699
	36.2142	21.1802	1.39173		27.1412	11.1643	2.22275		25.9921	4.9576	3.94777		27.7655	7.48811	3.42177		27.8587	3.53915	5.56211		21.6227	1.95483	5.54464		14.6204	0.193235	12.5358		8.66661	0.0281293	20.3493		9.2572	0.00842908	21.5061		5	100	1.28025		5	100	33.2325		5	100	20.0227
	28.8777	19.0836	1.54417		29.4917	11.3261	2.15518		28.414	2.93232	3.98638		28.9524	7.63718	3.22884		28.3409	3.60973	5.33383		24.6144	1.96061	6.07157		14.3038	0.279862	13.7333		11.1207	0.032978	18.5751		12.6738	0.0107837	26.8247		5	100	1.37902		5	100	31.6675		5	100	22.7432
	33.4661	20.7919	1.45125		26.5399	10.9664	2.35144		24.012	4.86119	4.20227		30.4716	7.94257	3.18177		36.037	3.48702	4.26069		22.1801	1.96799	7.15863		13.491	0.110953	13.2276		12.4867	0.0434403	17.8738		13.5555	0.00843762	19.1643		5	100	1.6021		5	100	32.4997		5	100	20.2639
	31.8654	20.9279	1.36273		22.599	10.5187	2.48187		22.5225	4.55202	2.77902		25.0768	7.72399	3.53421		18.4633	3.61449	3.91067		21.3168	1.9565	6.55493		11.6429	0.334724	16.9997		10.945	0.0306303	14.9077		5.6939	0.0133876	15.7717		5	100	1.38733		5	100	30.4136		5	100	21.4566
	31.1466	19.5342	1.40502		32.5584	10.8263	2.28102		31.133	4.90249	4.25965		26.911	8.16553	3.28829		15.4108	3.6709	4.70879		20.4003	1.9797	6.32303		15.2129	0.130655	14.2329		8.82814	0.0326765	14.3881		7.18539	0.0101406	19.0833		5	100	1.46644		5	100	32.0036		5	100	17.9806
	31.118	20.2543	1.47388		26.1126	10.7818	2.11327		24.5541	5.25348	3.44892		26.5529	7.76201	3.41512		23.9221	3.64262	5.27194		23.1334	1.94121	8.01467		11.0657	0.279055	13.3862		11.1346	0.0309247	19.2405		11.0858	0.0114425	20.7116		5	100	1.25278		5	100	31.3836		5	100	20.9384
	29.2575	19.8466	1.4013		23.9258	10.8723	2.26818		25.3675	4.53413	2.94325		31.5439	7.58985	3.46397		25.5039	3.61388	3.77493		20.9404	1.95114	6.63417		10.8247	0.356297	10.4275		11.6649	0.0560835	13.8392		9.18231	0.0109061	25.4032		5	100	1.64435		5	100	27.3508		5	100	19.6307
	30.4536	20.201	1.29152		28.2371	11.1669	2.25496		24.3568	3.26492	3.78255		29.93	7.26325	3.13561		20.1545	3.61624	4.91983		17.6286	1.95147	7.18897		14.5993	0.314431	12.7707		9.42455	0.0294994	17.8509		9.48219	0.0112763	21.5814		5	100	1.64435		5	100	31.4833		5	100	19.9099
	30.791	20.6299	1.41322		33.2883	10.5072	2.27298		28.9433	4.63048	4.52379		32.0578	7.51641	3.18153		26.4782	3.60443	5.95129		23.346	1.94239	7.69691		10.1387	0.317068	12.024		9.56166	0.0291484	15.1855		10.4142	0.01265	18.2467		5	100	1.58701		5	100	29.9026		5	100	20.1185
	28.3824	18.7169	1.46646		31.221	10.4794	2.27018		25.1464	5.16745	2.97168		29.1226	8.02498	3.19776		25.8058	3.44615	4.28992		25.4628	1.97704	7.85014		13.7348	0.170544	15.2243		9.40453	0.0361392	16.2225		11.5428	0.0109236	16.4613		5	100	1.42233		5	100	32.2248		5	100	20.3898
	31.2356	19.9399	1.60397		32.4234	11.1535	2.16555		27.7302	4.83497	3.08064		29.4458	7.14883	3.4173		32.3455	3.68271	6.18467		23.0235	1.94764	7.38454		7.96882	0.236222	14.51		11.82	0.0324167	18.3226		9.94499	0.00936214	20.2892		5	100	1.41504		5	100	28.8417		5	100	19.1412
	31.4391	19.2808	1.3255		30.203	11.5536	2.34355		32.9096	5.05863	3.83184		33.1361	7.96292	3.31323		27.2422	3.50859	4.64422		26.0513	1.96333	8.75901		9.74489	0.421399	15.1355		10.8064	0.0362542	19.6549		5.57312	0.0107837	21.31		5	100	1.41504		5	100	27.8307		5	100	21.6549
	34.3898	20.0353	1.36261		27.1706	10.1208	2.2143		19.5505	5.9949	3.66048		21.9821	8.35957	3.41446		30.8682	3.46364	4.54488		22.8753	1.97476	5.71033		13.4587	0.354666	17.5305		11.6154	0.0398995	15.8819		9.57667	0.00623437	13.5877		5	100	1.30661		5	100	29.7464		5	100	19.3769
	30.2616	19.2051	1.45238		22.8437	11.2364	2.35328		21.8916	4.74168	4.0844		33.4039	7.35801	3.36186		23.6493	3.47727	4.60372		21.2638	1.95125	6.32528		13.0801	0.329162	15.0364		11.6661	0.0428051	13.085		9.86576	0.011805	21.5861		5	100	1.36925		5	100	27.2579		5	100	19.8059
	31.5994	20.0758	1.50149		31.6553	10.6101	2.397		30.0979	4.61868	4.35214		31.9756	8.21337	3.59434		21.5693	3.6365	6.13688		23.9475	1.95725	5.12343		16.7634	0.163542	17.1594		10.824	0.0313052	15.1201		9.21321	0.0127326	21.704		5	100	1.49526		5	100	25.6199		5	100	21.8939
	28.1297	20.3095	1.4134		32.7706	11.0159	2.29184		25.1786	4.3126	2.41368		31.3662	7.38338	3.5498		32.9935	3.57305	4.35085		21.2835	1.94002	6.66611		14.3835	0.256716	11.8198		11.7359	0.0391903	15.8645		12.6399	0.0122556	22.1434		5	100	1.48269		5	100	27.9357		5	100	19.5555
	29.8306	20.4946	1.54901		19.9062	10.3034	2.08294		27.3936	5.66494	3.75462		27.4427	7.8095	3.57712		26.3376	3.52689	5.63912		19.0718	1.94819	7.04123		10.4376	0.313578	15.7559		12.333	0.017541	13.3628		8.57851	0.0100017	19.22		5	100	1.37324		5	100	31.8566		5	100	20.5841
	31.6521	19.4144	1.59146		27.0357	10.801	2.35606		21.2602	4.74754	3.67426		31.9601	7.44777	3.37514		27.7505	3.4112	3.99201		19.2146	1.95484	7.02896		11.8053	0.259095	13.291		11.7153	0.0408795	19.8276		11.6726	0.01265	21.6714		5	100	1.47521		5	100	29.5663		5	100	19.0299
	30.3007	21.0879	1.47012		22.9079	11.8194	2.24913		29.1784	3.14018	3.18669		25.0394	7.74956	3.31922		21.5085	3.57756	4.53468		22.7863	1.94777	5.76941		9.94886	0.183957	13.8782		11.285	0.0361701	16.7667		8.20278	0.0100017	24.9973		5	100	1.47521		5	100	27.887		5	100	21.1994
	29.7257	20.8687	1.26741		20.6279	10.8876	2.21256		15.9894	4.02916	3.4676		25.616	7.57539	3.47513		26.0392	3.58868	3.87304		20.8357	1.96071	6.51346		11.9962	0.199279	14.8425		11.2654	0.0377923	17.2218		8.85626	0.00843762	21.8819		5	100	1.42518		5	100	32.384		5	100	20.007
	28.6645	20.8372	1.24267		29.3061	10.9708	2.11488		30.4787	5.50197	4.37616		32.2577	8.09982	3.31742		26.6399	3.49035	3.68977		23.5606	1.9599	7.28943		11.0478	0.450347	13.8898		11.51	0.0560835	16.6045		9.77041	0.00880297	19.7697		5	100	1.4262		5	100	32.5264		5	100	17.6113
	31.3103	20.5862	1.49145		28.6298	11.8355	2.53509		30.8772	5.70918	3.00739		26.1684	7.6415	3.50516		25.1358	3.5412	6.52335		23.5332	1.9503	8.05052		11.6874	0.368611	15.9806		10.2227	0.0513452	17.5275		9.94112	0.0100017	18.0924		5	100	1.47285		5	100	33.1181		5	100	20.4357
	27.0301	21.2727	1.30544		19.0055	10.2073	2.31989		23.4253	4.01119	3.65272		29.9921	8.53022	3.44655		23.5007	3.58536	5.63933		24.0185	1.96712	7.09455		11.9337	0.280128	14.3138		9.93691	0.0281979	12.8375		9.49574	0.00717514	19.1975		5	100	1.4718		5	100	30.1914		5	100	19.2301
	27.5535	21.0383	1.50656		29.829	10.8843	2.63132		29.9245	6.01295	4.10029		30.4195	8.32329	3.4187		27.4687	3.48992	5.72876		25.5946	1.95862	6.85047		9.02929	0.293905	14.5984		10.7351	0.0434563	16.6142		9.99791	0.00953722	23.4884		5	100	1.33788		5	100	29.5821		5	100	21.0437
	31.6515	20.2212	1.39383		31.9761	10.5191	2.33029		36.5842	5.34409	3.72181		32.6693	8.09361	3.321		22.7488	3.44795	6.09503		18.3537	1.96818	6.64278		15.1869	0.319278	16.4757		12.4893	0.0420635	19.8812		6.88942	0.00752204	14.0684		5	100	1.34673		5	100	31.8299		5	100	21.2806
	28.8301	20.6428	1.47405		23.8682	11.0602	2.17904		23.1107	5.68348	3.4002		26.2251	7.42882	3.30921		23.6348	3.50494	4.33515		23.3653	1.96177	6.68515		13.3782	0.289381	13.2164		9.35501	0.0612237	16.1802		5.43244	0.00735378	24.0125		5	100	1.56385		5	100	29.3427		5	100	20.2145
	31.2953	20.3855	1.34487		23.2083	10.966	2.43578		20.3766	4.91262	2.79329		31.6531	7.11111	3.38226		26.4084	3.65283	4.15109		21.1204	1.97102	6.33935		12.5004	0.242598	11.5864		10.6144	0.0482571	13.3347		9.37145	0.00880297	25.0065		5	100	1.56385		5	100	30.941		5	100	20.3223
	26.4489	19.579	1.36196		23.1567	11.1581	2.30594		32.8966	4.98754	3.34469		30.9019	8.15817	3.05682		31.971	3.5841	5.13972		21.7645	1.95971	7.83518		9.88825	0.165534	15.0973		9.60255	0.0536445	15.5796		9.74891	0.00682069	20.3792		5	100	1.40908		5	100	30.4706		5	100	21.7469
	33.2447	20.7659	1.38718		30.9428	11.1657	2.2908		31.1724	3.35345	2.98141		27.2307	7.97868	2.97017		21.5934	3.52454	5.03881		23.2441	1.96748	6.83274		11.2043	0.167416	12.5821		9.74732	0.0292856	16.8096		9.48163	0.0108841	15.4667		5	100	1.46261		5	100	29.3869		5	100	21.8844
	26.4563	20.3813	1.5125		30.8419	11.2199	2.24383		30.6063	5.23212	3.25765		25.6914	8.2263	3.3028		28.8479	3.53535	4.77683		23.4399	1.96082	6.49871		10.5461	0.300762	12.7305		11.0544	0.0291484	14.9774		6.59193	0.0135426	20.4878		5	100	1.53026		5	100	30.7175		5	100	19.455
	29.0028	18.0998	1.42443		20.5023	11.2085	2.24459		24.4159	5.38672	3.82024		30.076	8.2274	3.47243		24.5385	3.64734	4.07533		21.9669	1.95354	6.72193		16.1606	0.468838	13.0213		12.2563	0.0403495	19.1876		5.26683	0.00785469	20.7117		5	100	1.32049		5	100	29.9757		5	100	19.6637
	29.6567	20.1048	1.45278		27.7718	10.5186	2.33026		33.5422	5.9588	2.85365		39.2693	6.85289	3.26664		27.5225	3.49024	4.98408		22.8565	1.97788	6.15438		14.3453	0.309203	16.5313		10.2144	0.0209023	16.9964		13.3898	0.00953722	27.9526		5	100	1.46473		5	100	28.7988		5	100	21.6241
	30.073	19.9423	1.51104		30.3616	11.1378	2.52115		14.8811	4.31216	3.99517		29.0201	7.48598	3.41573		26.821	3.44292	5.41943		17.2047	1.95441	6.59128		11.9171	0.352438	16.3132		9.74691	0.0430069	15.8971		13.4621	0.0106383	22.3383		5	100	1.40621		5	100	30.5098		5	100	19.6565
	29.9035	20.1143	1.44449		28.6138	10.6492	2.24366		26.0246	3.81731	3.02711		31.1863	7.34132	2.97808		27.6087	3.62561	4.46091		25.9159	1.95046	6.57103		8.62522	0.159126	15.12		9.31157	0.0377749	13.0218		11.7939	0.0101406	15.7466		5	100	1.29603		5	100	29.3542		5	100	20.4378
	30.6539	19.78	1.37566		21.3721	10.7365	2.31327		24.4491	5.3226	3.82101		31.5951	6.97404	3.27584		20.0946	3.46473	4.10604		22.1615	1.96633	6.4506		9.05218	0.295562	13.7363		11.5573	0.0511087	18.9717		8.43367	0.0107715	17.6929		5	100	1.61047		5	100	28.362		5	100	18.4162
	28.6899	20.1083	1.31936		30.4041	10.662	2.65987		21.8197	2.92656	3.54366		27.3869	8.02381	3.30957		26.896	3.61833	5.26185		24.2132	1.96247	7.44294		10.701	0.284115	12.3516		12.0709	0.052503	19.1833		6.53406	0.0101422	24.5594		5	100	1.49916		5	100	33.0787		5	100	17.7291
	30.1391	19.7765	1.42241		27.8632	11.1636	2.41698		20.4489	5.39051	3.6404		30.8331	7.56506	3.49631		27.5207	3.53777	5.95667		23.89	1.96094	6.55201		8.27094	0.212169	14.029		9.46603	0.0293148	14.2143		7.61128	0.0105526	19.5527		5	100	1.50822		5	100	27.3948		5	100	20.7132
	30.7267	19.6016	1.45435		27.503	11.0969	2.09629		22.6323	5.17883	3.53469		31.4966	8.33371	3.51379		30.7051	3.51798	5.98405		24.9333	1.95321	7.61611		7.7218	0.357006	11.0346		9.07355	0.0467815	17.5743		11.0575	0.00988186	25.2726		5	100	1.50822		5	100	26.7014		5	100	19.9674
	28.0155	22.1569	1.61861		27.2469	11.2681	2.3489		25.7066	5.8103	3.20706		25.9587	7.76361	3.14818		20.5557	3.68265	4.62009		23.8748	1.95743	6.70523		8.86461	0.193019	12.7673		13.2884	0.0474528	13.2399		5.28434	0.0112763	19.9232		5	100	1.50822		5	100	26.8498		5	100	19.9894
	29.4494	20.0456	1.48495		33.9795	10.9003	2.40688		21.556	3.46086	3.96553		21.4303	7.74143	3.37338		27.2805	3.62979	5.84345		22.3051	1.96114	7.12658		10.2291	0.328742	14.2882		11.2881	0.0300149	19.3328		12.1224	0.0114425	7.16083		5	100	1.42564		5	100	26.9691		5	100	20.2697
	30.7188	18.5836	1.48351		21.1053	10.9187	2.44788		23.4176	4.10661	3.36202		32.8063	7.48024	3.35922		29.9874	3.53993	3.97418		24.3394	1.95994	7.30754		14.2007	0.338628	13.721		9.94089	0.0471483	14.9147		9.6632	0.011101	27.578		5	100	1.42564		5	100	32.8946		5	100	21.2799
	29.96	19.5512	1.43863		25.9039	10.6019	2.33032		19.3059	4.9604	3.49896		25.0159	7.38161	3.49294		20.3976	3.61364	5.7494		20.6809	1.96333	6.47107		12.9645	0.202682	16.6249		11.7143	0.0413877	17.1044		10.2562	0.011805	20.4411		5	100	1.42564		5	100	34.3635		5	100	22.4787
	29.8372	20.1973	1.61861		32.0857	10.9302	2.29377		25.9214	3.97263	3.65096		28.4601	7.87363	3.46605		24.4641	3.45732	5.9387		21.2947	1.95441	6.32553		9.30155	0.199886	12.9697		11.4794	0.0479586	17.7149		9.52505	0.00426378	26.622		5	100	1.30969		5	100	31.9074		5	100	21.239
	29.1531	20.2676	1.5604		24.3908	10.7261	2.24274		18.4759	4.45461	3.20259		25.0795	8.29719	2.93838		30.3856	3.57746	4.9562		25.9181	1.95743	5.91711		12.1453	0.271619	13.2945		9.90533	0.0404889	15.9734		9.65674	0.0101406	23.4214		5	100	1.30969		5	100	28.8372		5	100	19.3161
	28.6212	20.2326	1.40388		32.2748	11.2727	2.26974		26.8442	4.73355	2.79463		38.1611	8.50574	3.25472		24.2938	3.77736	4.07533		26.1344	1.94733	6.72191		10.7012	0.212089	12.4337		8.74265	0.0347035	15.142		6.60827	0.0133876	17.7535		5	100	1.31694		5	100	31.3487		5	100	19.8594
	32.7758	17.8874	1.30761		27.5871	10.3609	2.33833		24.5402	2.87839	4.27797		33.9327	7.52371	3.49736		22.1374	3.54007	5.07827		23.444	1.97471	7.8998		10.2048	0.185446	17.7034		9.82472	0.0560835	20.2303		6.43513	0.00887754	17.2603		5	100	1.5127		5	100	26.3344		5	100	19.9672
	27.5745	19.6664	1.31942		32.0962	11.0097	2.3637		27.7424	5.34268	4.00797		32.7403	7.70193	3.38638		34.0952	3.6205	4.16226		22.1468	1.95706	7.89701		12.985	0.177951	12.1613		9.52843	0.0429817	17.9819		13.0443	0.0101406	21.1763		5	100	1.5127		5	100	27.938		5	100	18.8165
	27.4586	18.7289	1.4162		30.9308	10.8163	2.42965		25.9487	3.94429	3.96757		30.2679	8.43535	3.46459		31.846	3.64143	4.34928		22.3398	1.97476	5.78635		11.8352	0.361894	16.5491		11.5232	0.0310689	17.7332		12.0026	0.00735378	16.1756		5	100	1.44152		5	100	26.4946		5	100	17.899
	29.0094	19.958	1.37262		31.0439	11.2368	2.16516		24.0502	3.42159	3.21539		29.5091	8.19386	3.61545		27.3246	3.58927	5.33193		24.0947	1.9797	8.16332		8.10036	0.293076	14.1396		11.0944	0.0497682	18.119		9.25276	0.0114425	23.7354		5	100	1.40975		5	100	26.9096		5	100	19.0507
	33.2163	19.9282	1.24344		25.992	10.4183	2.32415		25.2729	6.01004	2.64421		30.3994	8.07146	3.22487		20.8216	3.53893	4.94074		21.7559	1.95369	6.87465		13.6175	0.294006	12.0643		13.176	0.0430197	14.3257		4.11144	0.00752204	21.908		5	100	1.40975		5	100	29.6683		5	100	18.846
	30.1075	21.902	1.32547		24.7091	10.7578	2.27111		28.2829	3.88496	2.90642		25.0922	7.16063	3.43323		20.5669	3.54588	5.22707		26.466	1.95441	7.44642		9.18964	0.251957	12.488		6.96784	0.0413877	16.504		9.9644	0.00880297	20.2008		5	100	1.38721		5	100	31.0778		5	100	19.092
	32.5383	19.8233	1.4055		28.9799	10.5869	2.17851		29.7959	4.84281	3.82953		27.6254	7.16269	3.35664		20.622	3.59374	4.68397		25.5452	1.96291	5.91576		11.0039	0.269367	11.6572		12.3619	0.0363849	18.5387		8.34262	0.00803759	19.6354		5	100	1.38721		5	100	29.5753		5	100	19.6836
	30.4289	21.4046	1.54417		27.277	10.5596	2.37459		30.9734	5.01223	4.23073		28.1852	8.36468	3.31852		27.7923	3.51902	4.36269		18.2724	1.96177	6.05219		13.0762	0.419248	16.8794		11.7278	0.0260917	20.2702		9.52448	0.0101406	12.348		5	100	1.38721		5	100	30.7637		5	100	20.4875
	26.3524	19.0733	1.32557		25.1758	10.997	2.48815		26.6755	4.92629	3.69737		29.8418	7.61195	3.65052		28.3268	3.40296	5.45328		20.3578	1.94667	6.57292		11.7319	0.28383	16.6202		13.0673	0.0390483	18.1877		5.97859	0.0100017	10.7061		5	100	1.4465		5	100	28.172		5	100	19.8861
	30.3574	18.8465	1.40962		24.1327	10.8321	2.1655		27.3596	5.20911	2.79132		32.4296	7.56023	3.32114		28.3378	3.53383	5.04059		21.4357	1.96707	6.03574		8.21508	0.201656	16.1975		10.0417	0.0460975	16.9286		11.6814	0.0114425	18.2409		5	100	1.3594		5	100	29.697		5	100	19.8955
	31.8889	19.5351	1.50301		26.4434	10.4285	2.47803		24.2644	5.27517	3.93018		31.3198	7.90244	3.29386		23.8435	3.55265	4.62615		20.8921	1.96568	5.27218		12.1674	0.318645	14.9821		10.7235	0.0424282	15.079		8.4146	0.0120449	17.5402		5	100	1.31393		5	100	30.2902		5	100	20.3926
	34.8982	18.5361	1.52133		21.9469	10.1343	2.26143		17.4094	4.27882	3.45364		30.3361	8.07305	3.61535		34.8294	3.59657	3.95071		25.2581	1.94118	7.41019		10.6784	0.15094	13.3595		12.674	0.0438575	18.3055		8.57905	0.00735378	18.9923		5	100	1.53132		5	100	31.3536		5	100	21.5198
	29.531	20.4391	1.45627		32.9644	11.4348	2.32854		31.218	6.35596	3.31818		26.3567	8.41341	3.57817		36.6304	3.54482	3.83951		20.7228	1.97799	7.14292		11.029	0.262634	14.0036		11.5487	0.0377923	18.4538		8.64218	0.0122128	27.8707		5	100	1.30196		5	100	31.4653		5	100	19.9309
	28.1332	19.9246	1.56409		23.732	10.4873	2.04928		20.4238	5.43412	4.37419		29.0542	7.81086	3.7491		26.858	3.60135	5.07394		24.2847	1.94793	6.75688		11.939	0.252018	12.2949		9.43416	0.0302233	16.4179		8.15914	0.0115468	31.6127		5	100	1.4572		5	100	29.8216		5	100	21.0513
	31.5459	19.1084	1.28125		29.5609	11.6001	2.50551		26.2321	4.4772	2.62259		28.174	7.40603	3.55682		31.6411	3.69369	3.7781		24.0161	1.95941	5.93716		7.28041	0.14777	12.1964		9.91575	0.0491931	13.4635		11.1782	0.00752204	20.5192		5	100	1.4572		5	100	31.6595		5	100	18.4535
	27.9348	18.1156	1.41809		31.9606	10.8151	2.46944		34.9067	3.78598	3.61437		29.8259	8.61922	3.23968		30.177	3.48751	4.61386		23.4863	1.95723	5.97446		6.5717	0.331113	11.0126		11.198	0.0363849	14.2085		5.12384	0.0123832	17.1232		5	100	1.46382		5	100	27.2332		5	100	20.5745
	31.934	19.7921	1.48896		31.189	10.9685	2.32005		23.7104	5.17062	2.86529		33.9635	7.44191	3.3974		19.9409	3.64313	4.41502		22.5703	1.95046	8.29637		9.7661	0.270051	13.0487		11.34	0.058448	18.2387		8.97146	0.00988186	22.2611		5	100	1.56289		5	100	26.7385		5	100	20.2723
	28.8475	19.4219	1.377		28.1472	10.4254	2.29647		32.2321	4.78447	3.36502		31.4438	7.87344	3.18916		24.8277	3.58275	4.7588		21.9985	1.98819	7.16465		17.8129	0.355999	15.5468		10.6141	0.0450487	16.2163		8.16004	0.00785469	22.2559		5	100	1.33847		5	100	27.2606		5	100	19.092
	35.2942	20.7174	1.30013		17.0441	11.859	2.2817		31.415	5.96463	4.625		38.0974	7.86546	3.45568		26.5483	3.58306	3.33378		22.9724	1.95728	7.80587		14.343	0.25565	11.4542		9.70765	0.0200221	13.02		10.4953	0.0107715	15.2445		5	100	1.28913		5	100	28.0918		5	100	19.8185
	30.2749	20.8455	1.39384		36.9849	10.0767	2.32764		26.3849	5.02735	3.21653		29.4734	7.57287	3.69464		30.6634	3.60542	5.04388		20.4915	1.97474	7.41251		13.4266	0.174503	16.1031		9.50515	0.0516664	20.0923		10.6195	0.011805	19.5748		5	100	1.48928		5	100	32.2225		5	100	20.2543
	29.3908	20.5472	1.38417		28.2003	10.873	2.42126		24.8396	5.11719	3.30451		34.8588	7.70086	3.166		25.8427	3.54491	5.06638		26.3411	1.97677	7.07869		9.11681	0.341882	13.7428		10.5814	0.0432196	17.8986		7.64526	0.0100017	9.93728		5	100	1.4219		5	100	31.7077		5	100	19.9899
	27.7774	20.6368	1.37645		29.6591	11.27	2.03625		27.1294	4.92181	3.84548		29.8409	7.13499	3.08059		31.0229	3.48473	5.31741		20.6976	1.9813	5.70934		10.704	0.235002	13.9471		10.9274	0.019264	19.4765		14.3571	0.00752204	17.2393		5	100	1.51165		5	100	36.6241		5	100	19.6046
	29.827	20.7344	1.32087		24.5871	11.0382	2.54608		24.8644	4.66998	3.36843		32.2284	8.38156	3.66421		26.0023	3.45206	4.76459		25.8185	1.9813	7.30872		18.1319	0.246201	15.8407		11.5334	0.027209	17.6954		8.53517	0.0112763	14.7222		5	100	1.51165		5	100	33.1344		5	100	22.0888
	30.3586	19.786	1.34805		28.9387	10.9254	2.41134		22.9724	4.40756	3.0077		30.1157	7.56018	3.36484		28.4243	3.41613	4.80472		21.614	1.9797	8.17997		14.3682	0.285241	16.5633		8.1373	0.0479586	14.7904		6.84245	0.0107837	16.8868		5	100	1.39966		5	100	33.0687		5	100	20.7963
	27.7052	20.3445	1.58686		26.2955	10.5173	2.1814		22.8042	4.29397	2.66931		29.8942	7.43559	3.39809		26.0127	3.56009	5.11072		20.1034	1.95089	6.62553		8.09766	0.244351	13.7526		12.0254	0.0310968	18.5187		8.23653	0.00978829	28.7137		5	100	1.39966		5	100	30.0242		5	100	20.869
	29.7468	19.5868	1.36732		32.7492	11.0006	2.42142		22.977	4.57001	3.1435		29.7437	8.53038	3.39711		23.4797	3.61551	5.41728		23.3711	1.96667	6.51384		13.6898	0.239127	14.0815		10.6835	0.0176485	12.6813		10.7734	0.00649026	17.1209		5	100	1.53235		5	100	32.9079		5	100	19.6948
	31.6188	18.6494	1.38699		26.6096	10.9354	2.30065		29.8281	4.12304	3.86812		28.7899	8.00619	3.44984		30.1205	3.50214	4.30481		21.3464	1.93351	6.79849		13.06	0.205219	11.9792		10.433	0.0393602	17.3355		9.6132	0.0105526	16.2477		5	100	1.55376		5	100	31.3838		5	100	21.0643
	28.5107	19.8597	1.42971		32.482	11.2411	2.32338		26.2724	4.24622	2.12451		29.9144	7.26547	3.32756		22.8138	3.6417	4.65134		20.5331	1.95493	7.15251		15.0026	0.469818	12.7242		11.1053	0.0359081	20.3984		9.98918	0.00752204	17.3864		5	100	1.37504		5	100	32.8518		5	100	19.1829
	31.0165	18.7058	1.44316		24.3288	11.6204	2.35067		24.9175	3.69603	2.44953		35.1281	7.81572	3.41862		22.5942	3.53138	5.16209		22.3065	1.96654	6.97589		12.2529	0.244194	15.047		9.14247	0.0425628	17.6488		5.29543	0.0149753	21.9057		5	100	1.45931		5	100	32.9081		5	100	20.6557
	32.4613	20.2129	1.3107		24.2651	10.6137	2.3142		28.9755	4.31401	5.10804		33.2068	7.87237	3.38605		28.9479	3.66333	5.05289		23.9746	1.94419	6.83945		12.6293	0.331113	15.8305		9.671	0.0353668	18.1176		11.6601	0.00911453	25.8077		5	100	1.45367		5	100	28.4313		5	100	19.6836
	29.6152	21.3713	1.39424		32.2822	10.4929	2.43331		16.727	4.49141	2.92878		23.4326	8.71192	3.5632		26.9749	3.58958	5.34919		22.6356	1.96721	6.49324		7.65058	0.331758	14.6109		9.85486	0.0489949	21.7021		11.2769	0.0106383	25.8094		5	100	1.45367		5	100	26.8426		5	100	18.0721
	31.7841	19.8715	1.5683		25.5862	10.661	2.23715		28.5773	5.76558	2.39779		30.5046	7.98874	3.56376		23.7439	3.41771	5.37317		22.8967	1.97258	8.09925		8.58206	0.330262	13.9564		9.29929	0.0319164	18.5168		11.7717	0.0105526	15.9245		5	100	1.52921		5	100	27.7345		5	100	18.5886
	30.9463	20.4495	1.6923		29.3963	11.1828	2.36118		19.3491	5.19359	4.02717		23.7842	8.38419	3.03539		24.432	3.42265	6.08341		20.3578	1.96115	5.98003		11.29	0.20152	13.833		10.0047	0.0166114	15.4237		9.04239	0.00676204	17.508		5	100	1.33099		5	100	26.9785		5	100	20.5963
	26.256	20.5454	1.37331		34.7281	10.3964	2.34442		26.4013	4.45559	3.37164		35.0549	8.20957	3.07163		23.337	3.5624	5.00863		24.8707	1.95245	8.13777		10.5361	0.249944	13.9719		14.2802	0.0489949	16.5353		12.2991	0.0109061	10.8908		5	100	1.35398		5	100	28.0507		5	100	20.1085
	29.1359	21.525	1.58926		17.7816	10.6913	2.23928		22.1104	5.46709	3.91026		36.5661	8.14516	3.39346		23.5896	3.49024	4.91909		21.7972	1.9599	6.08818		10.6397	0.0707858	11.7442		9.70161	0.0332588	15.2838		9.14616	0.0149753	21.8675		5	100	1.35398		5	100	32.8441		5	100	19.3463
	32.697	20.846	1.46774		23.635	10.6171	2.36996		27.2665	4.73315	2.86083		25.4867	7.60707	3.38128		31.3193	3.58167	4.85299		21.943	1.96285	6.9421		9.31519	0.116361	11.6684		11.762	0.0271955	17.4275		10.0284	0.00752204	21.0633		5	100	1.45208		5	100	37.1764		5	100	20.3947
	32.0764	19.8947	1.4055		28.1318	10.6141	2.17724		29.7986	5.80065	4.23757		29.8578	7.79395	3.2112		30.9501	3.46792	5.7475		23.222	1.96489	8.45078		13.7757	0.158212	12.1539		10.2852	0.0297024	17.0189		6.32716	0.0105052	23.0868		5	100	1.59727		5	100	32.1356		5	100	20.0641
	28.384	20.602	1.52465		32.0335	10.7423	2.38411		30.3608	4.77384	3.42063		28.0605	8.40027	3.4488		29.3632	3.47384	4.31091		24.0023	1.96453	6.15094		10.2704	0.218107	14.225		13.4657	0.0241296	14.5298		10.5892	0.00843762	21.6952		5	100	1.59727		5	100	32.3324		5	100	19.0992
	32.6332	19.3688	1.38951		27.6582	10.9684	2.40278		21.7683	3.53894	4.21795		29.4617	7.93233	3.38572		31.9391	3.48828	3.77164		22.5421	1.95903	6.27183		12.7454	0.206055	15.1199		11.4356	0.0545607	12.1528		13.4359	0.009898	16.2814		5	100	1.45574		5	100	32.8515		5	100	19.6413
	29.8081	20.3675	1.451		30.6426	11.5399	2.29526		27.5214	5.14319	3.82542		31.8773	8.09598	3.19834		23.3739	3.53503	5.40725		21.7526	1.97539	6.62277		8.34739	0.23974	12.0056		12.2105	0.0438575	17.9937		9.47539	0.00676204	15.8679		5	100	1.45574		5	100	27.2478		5	100	21.1562
	30.1657	21.1539	1.42141		28.3571	11.0241	2.3282		29.7323	4.63058	3.04881		29.7784	7.43066	3.18657		22.2705	3.47991	4.9975		19.8544	1.9634	6.11599		13.8902	0.258392	12.5401		11.8947	0.0309247	19.1642		12.1415	0.00880297	20.6351		5	100	1.628		5	100	30.5698		5	100	20.667
	31.774	21.3407	1.43534		19.9177	11.8304	2.27174		27.0278	4.74409	3.88078		31.8123	7.58026	3.54817		25.4924	3.57392	4.52708		23.1378	1.96177	6.45298		14.4277	0.345709	14.3773		11.0165	0.0166114	14.5307		8.64987	0.00682069	18.0923		5	100	1.47193		5	100	30.7162		5	100	20.5658
	31.1666	19.0227	1.44077		31.1825	10.5508	2.51909		25.7732	4.66346	2.37701		24.4329	8.54301	3.01553		25.847	3.52988	3.34399		17.0628	1.94735	6.91897		9.81756	0.30462	13.0339		9.99227	0.0499102	14.4786		10.7943	0.0127326	9.9386		5	100	1.44481		5	100	29.5691		5	100	21.6399
	31.4914	20.6152	1.47134		28.6933	11.5188	2.51848		25.1311	5.23137	3.39497		29.606	7.08305	3.57591		24.3624	3.55268	5.51795		22.6354	1.94944	6.72807		9.74532	0.327221	15.9804		10.7679	0.0299035	16.1615		8.81323	0.00880297	17.9165		5	100	1.43422		5	100	30.145		5	100	20.6256
	31.7769	21.5376	1.40247		25.6204	10.9849	2.33198		21.6003	3.62613	3.33625		28.372	7.86212	3.12402		30.3019	3.72745	4.07718		21.4324	1.96669	5.77881		13.1963	0.191579	16.97		10.4291	0.0448019	17.5803		11.8665	0.00852361	24.3683		5	100	1.35842		5	100	34.4956		5	100	20.4272
	33.3084	19.1729	1.36919		19.1183	10.8427	2.60346		25.1997	6.18829	3.7401		30.296	7.92217	3.61393		25.0586	3.55732	4.26638		25.891	1.96818	7.12843		11.5517	0.162303	12.2471		10.0144	0.0448019	20.2823		9.41237	0.00887754	13.4997		5	100	1.35842		5	100	33.2708		5	100	20.7111
	34.5992	20.0031	1.30303		23.9422	11.224	2.323		25.0484	4.41838	3.31337		27.6389	8.39271	3.20851		28.0615	3.60091	3.81919		20.9482	1.95968	5.26686		7.41042	0.336301	12.3974		14.2792	0.0430434	15.7717		8.35738	0.0105526	24.9887		5	100	1.60708		5	100	30.5081		5	100	20.5546
	32.4609	19.0828	1.54747		31.5236	10.6253	2.43364		21.1065	5.14392	3.61436		28.6711	8.02056	3.46593		23.4846	3.51662	5.08496		20.864	1.94782	6.05738		11.0587	0.284546	12.1538		9.50248	0.0388332	17.7583		5.50541	0.00940066	10.4639		5	100	1.48221		5	100	28.1986		5	100	20.7705
	31.6529	19.5616	1.45116		27.3664	11.4331	2.38155		23.8796	4.35649	3.76152		24.9306	7.91785	3.16717		27.6846	3.38478	5.29466		24.7649	1.95521	8.04898		11.844	0.335187	15.5067		8.84895	0.0393259	14.5906		5.74935	0.012486	24.2899		5	100	1.53772		5	100	31.2985		5	100	20.7866
	29.1308	19.1531	1.37082		27.4536	10.5522	2.31236		28.2947	4.61064	3.39554		32.4028	8.46931	3.51338		25.7428	3.52117	5.58104		24.5326	1.93454	6.67308		6.49731	0.373747	11.2504		9.58618	0.0313052	16.6767		9.90214	0.011805	21.1164		5	100	1.47269		5	100	32.6989		5	100	18.8946
	27.6134	19.2137	1.40812		32.2573	11.3411	2.32116		21.2322	5.32611	3.7354		24.4003	8.04918	3.61942		29.2107	3.59638	4.97277		19.8965	1.96283	5.57821		14.9693	0.293994	14.3487		8.56396	0.0454182	20.3789		13.4282	0.0122128	21.7126		5	100	1.50376		5	100	34.2438		5	100	20.1731
	31.5623	20.8101	1.525		26.6043	10.9114	2.27996		24.9602	4.80446	3.64945		26.0009	7.99468	3.72213		29.0906	3.61383	4.97951		22.2053	1.95963	7.0579		12.2055	0.119742	12.7361		12.2043	0.0463561	17.7238		8.84772	0.0112763	21.7992		5	100	1.50376		5	100	30.9001		5	100	18.8658
	31.174	18.9393	1.39643		29.9516	10.8654	2.3728		24.6893	4.73766	3.6666		29.6279	7.49556	3.55158		22.5864	3.64475	4.32478		23.7531	1.95864	6.75103		9.54445	0.237243	13.7238		11.0119	0.0472342	15.3969		6.37022	0.00682069	17.5674		5	100	1.49016		5	100	28.81		5	100	21.9606
	32.6217	20.5526	1.48497		32.678	10.9902	2.22166		27.0171	4.86475	4.03109		31.574	6.89416	3.47783		23.842	3.6599	5.38656		20.3207	1.95558	6.3706		12.1577	0.339088	9.33903		10.9808	0.0207497	19.5951		6.71654	0.00649026	18.8696		5	100	1.49016		5	100	27.0851		5	100	21.2292
	30.4035	19.3568	1.34996		25.6178	11.8091	2.31767		23.3764	4.50137	3.44455		29.4291	7.47454	3.16899		34.4978	3.59366	5.12702		25.7473	1.95689	5.92946		10.9186	0.204409	12.99		9.22355	0.0591205	19.2949		8.86597	0.00649026	12.1593		5	100	1.23388		5	100	31.1813		5	100	20.0422
	28.9803	19.1195	1.41726		21.9831	11.4602	2.43816		19.2036	4.73201	2.73375		22.0875	8.21695	3.37654		20.35	3.67496	5.24843		23.9398	1.95555	6.61147		10.7499	0.149915	13.5402		12.6857	0.0448934	21.6872		12.136	0.0114425	9.38518		5	100	1.43952		5	100	32.0764		5	100	18.4429
	29.4928	19.7867	1.50326		31.3785	10.8871	2.39238		25.8669	4.23211	2.72194		28.4917	8.24816	3.19061		20.6114	3.57381	3.98694		19.4565	1.96799	7.14633		7.98339	0.452142	13.1615		10.0107	0.0451511	19.8039		10.9871	0.0119174	15.1537		5	100	1.43952		5	100	29.5216		5	100	20.5741
	31.6621	20.7061	1.56115		29.2551	10.8413	2.31097		25.2831	5.32667	3.6961		24.5748	8.08715	3.69461		27.3196	3.66746	5.13419		23.2641	1.96734	6.78955		13.1639	0.25475	10.9219		11.4704	0.0452492	14.5016		11.2977	0.00737981	11.5086		5	100	1.43963		5	100	29.5668		5	100	19.7748
	32.1958	19.7959	1.32203		25.8638	11.065	2.33566		25.2427	6.0217	3.71365		34.2832	8.27082	2.85008		22.0035	3.41771	6.10591		22.1294	1.961	6.32538		9.47138	0.144859	15.2642		9.62151	0.0353878	13.9077		9.80398	0.0114425	24.0608		5	100	1.43963		5	100	30.2395		5	100	19.3869
	32.493	20.5907	1.4323		32.8788	11.3533	2.34824		22.4166	4.40522	2.62496		32.8155	8.47001	2.92976		25.2195	3.50989	5.4938		22.5877	1.95656	7.06579		12.199	0.240675	10.5132		10.9165	0.0362542	17.0937		9.93153	0.0115795	20.0979		5	100	1.34872		5	100	29.8671		5	100	20.2813
	28.5521	20.443	1.50348		30.0543	11.4591	2.29855		23.2696	5.72444	3.43864		21.9516	7.41173	3.35341		29.6465	3.48788	5.05134		21.3245	1.97573	6.2899		11.4727	0.358314	12.2856		10.6895	0.0403495	17.5662		9.4028	0.00887754	21.8832		5	100	1.42833		5	100	32.8935		5	100	19.9193
	33.5142	20.4443	1.31496		28.7911	10.9585	2.30917		26.3624	4.97515	3.01512		31.6387	8.68671	3.00709		34.7836	3.58455	4.76977		21.4762	1.95442	5.20235		13.1731	0.288412	14.3347		11.8561	0.019264	19.9396		13.842	0.00803759	22.8704		5	100	1.42833		5	100	29.2204		5	100	20.4675
	32.349	19.4642	1.38068		29.1823	10.8448	2.5389		13.0565	6.26633	4.2592		37.4928	7.59281	3.46924		25.69	3.54447	4.40146		24.7574	1.96598	6.73215		8.11046	0.246976	13.5818		9.14365	0.017401	16.5102		13.8362	0.0101406	27.4385		5	100	1.43249		5	100	30.7036		5	100	19.4982
	30.7793	20.6813	1.51277		37.3667	10.9701	2.0393		30.1014	2.52274	3.66048		33.7955	7.79394	3.36729		29.985	3.6403	6.17634		20.504	1.9713	8.08625		11.3361	0.340632	14.1185		9.53833	0.0496341	12.9609		13.8239	0.00682069	20.2711		5	100	1.43249		5	100	30.886		5	100	19.9507
	28.4061	20.4923	1.41647		23.712	11.1959	2.32381		26.5571	4.76733	2.99745		25.6875	7.76686	3.54927		26.975	3.59441	5.08272		21.9236	1.95753	6.44705		11.116	0.286113	14.3165		12.7012	0.0485561	17.9704		12.5344	0.015445	26.0118		5	100	1.3085		5	100	29.3588		5	100	20.1087
	30.2355	20.1069	1.47981		30.0017	10.5852	2.31637		31.5768	4.96424	3.5052		30.9146	8.02581	3.41221		34.7084	3.49114	4.68563		27.5153	1.96274	6.98658		14.9858	0.280992	12.3755		11.3896	0.0562886	15.5306		8.05116	0.00752204	15.0881		5	100	1.38074		5	100	30.6975		5	100	19.0247
	30.9233	20.9273	1.38733		30.5139	11.5606	2.2596		23.0038	5.04555	4.57987		18.2001	7.68213	3.33208		25.907	3.51284	3.75637		20.2655	1.95521	7.0457		10.2642	0.161577	14.2669		9.97136	0.0324167	17.4628		9.941	0.010472	22.1677		5	100	1.57686		5	100	31.8766		5	100	21.2778
	29.3989	19.4539	1.45367		34.8483	11.2079	2.24092		25.1804	4.73914	3.15895		30.8063	8.50981	3.49857		25.9565	3.62945	4.66078		22.6437	1.93215	5.55843		13.7719	0.54139	14.3682		12.3691	0.0321537	19.0425		8.56277	0.0108626	18.7765		5	100	1.35342		5	100	30.7013		5	100	20.3135
	30.252	19.0771	1.50394		34.927	11.1435	2.2162		26.25	5.04649	2.86529		31.1232	7.96902	3.5248		21.4218	3.64762	4.44725		21.7381	1.96358	5.78703		10.5464	0.272465	14.3281		9.54899	0.0215139	15.5078		9.11875	0.00964997	25.7583		5	100	1.40594		5	100	28.6156		5	100	20.5729
	30.6038	19.1859	1.43471		29.2045	10.427	2.25094		22.286	4.54547	3.85958		28.4885	7.8605	3.16923		27.096	3.50803	6.16382		22.4476	1.95006	7.77129		10.7427	0.262475	14.5387		6.88949	0.0491516	12.4156		8.4206	0.0153861	14.7846		5	100	1.5173		5	100	32.7579		5	100	19.7387
	29.8779	20.4403	1.62192		18.9992	11.1251	2.6274		19.5367	4.22852	3.88175		29.0304	7.02093	3.25756		28.1584	3.5036	5.16823		24.3906	1.98269	8.83889		9.51052	0.308215	15.8747		10.76	0.0234361	19.439		5.12391	0.0107837	20.4778		5	100	1.27817		5	100	32.4573		5	100	19.0491
	29.2756	20.9202	1.57789		26.8354	10.0093	2.31179		20.8409	3.76506	3.15436		22.7169	7.89458	3.48482		17.2229	3.54602	4.36373		27.3955	1.96818	6.55493		11.4506	0.234161	15.9206		11.92	0.0562802	21.2256		9.4145	0.00852361	16.5073		5	100	1.56018		5	100	30.7204		5	100	20.0193
	27.1981	20.4654	1.36951		25.9938	10.7858	2.36278		23.8341	3.64987	3.53515		29.0765	7.46889	3.31251		29.8267	3.54532	3.30856		19.5533	1.95611	6.878		9.82377	0.238354	14.3175		8.92681	0.0298527	15.0305		8.14714	0.00682069	17.2176		5	100	1.51963		5	100	30.7626		5	100	21.2245
	27.8453	20.6526	1.43259		26.8862	11.9483	2.21		20.6179	4.4368	3.02235		31.6774	8.19403	3.36199		23.6655	3.56769	3.38461		22.2368	1.96985	6.31417		13.8981	0.256716	12.7693		11.7108	0.0562802	16.6151		8.32038	0.00928683	24.8091		5	100	1.41421		5	100	32.602		5	100	21.4905
	32.1933	20.3369	1.46591		25.2317	11.1582	2.19017		24.948	4.29168	3.57659		32.7758	8.09835	3.29239		27.7683	3.65511	6.15053		25.9211	1.9599	7.42757		14.0272	0.197887	18.2868		9.0393	0.0320896	14.9508		12.04	0.00768976	26.8536		5	100	1.38379		5	100	28.1582		5	100	20.13
	31.7781	21.0157	1.3387		25.6728	10.5583	2.4045		27.692	4.38235	3.11741		23.3524	7.42283	3.49512		29.2061	3.57237	5.62747		23.6408	1.96644	6.42133		7.05262	0.348671	13.5773		9.94001	0.0363849	17.0473		9.39944	0.0101406	13.6309		5	100	1.38379		5	100	31.5409		5	100	19.8628
	30.8567	18.6679	1.34154		18.8393	10.4344	2.30086		25.114	6.62282	3.52218		28.7537	8.27068	3.28313		24.2702	3.60048	3.97262		20.398	1.97361	7.13153		13.3624	0.304679	15.0257		10.4638	0.0306684	14.5415		10.4442	0.00701788	16.6496		5	100	1.28804		5	100	28.6442		5	100	19.3735
	30.6042	21.2816	1.5302		26.4567	10.6753	2.40039		31.3369	4.60315	2.02004		29.1336	8.09467	3.34695		24.9085	3.54649	5.47118		20.4486	1.95357	7.17388		10.4212	0.322438	14.3772		11.0148	0.0304093	14.2895		10.6587	0.0110883	23.7837		5	100	1.31669		5	100	30.7663		5	100	21.2859
	34.9391	21.7594	1.5153		24.4352	11.5952	2.19431		23.4949	5.15059	4.10087		30.9154	7.74389	3.27197		19.8807	3.50552	4.7426		18.9217	1.95281	6.67428		11.9858	0.279685	17.1413		10.6309	0.0467815	20.2585		12.3623	0.0100896	23.4985		5	100	1.40934		5	100	32.9743		5	100	20.1405
	30.2243	18.9469	1.29744		27.4022	11.1687	2.41762		20.0522	5.1161	4.74661		33.9118	8.34404	3.04731		32.5077	3.3829	6.02815		24.5687	1.95968	6.85236		11.6024	0.282036	14.4106		10.8382	0.0469253	16.3934		7.92389	0.0113117	16.1095		5	100	1.40934		5	100	31.0345		5	100	20.9091
	30.5315	20.6028	1.36179		30.382	11.0671	2.46823		19.5468	4.48192	3.41873		35.5585	7.69701	3.12928		22.4772	3.41435	4.56993		24.4806	1.96823	5.60834		11.6065	0.364053	14.3419		9.11265	0.0377793	18.3928		10.6831	0.0133876	8.7487		5	100	1.51149		5	100	31.0884		5	100	20.1907
	30.7361	18.9701	1.61668		27.8546	10.5478	2.34421		32.152	4.52234	3.22852		27.9572	7.77918	3.4288		23.8693	3.4984	4.50834		23.8624	1.9481	6.74334		12.5598	0.366175	17.3142		12.6232	0.0585155	19.8195		9.72916	0.0136731	20.0514		5	100	1.56361		5	100	30.2175		5	100	22.3196
	29.5997	20.535	1.58015		30.0748	10.7736	2.38085		25.718	4.80819	4.1752		23.6251	7.12504	3.40028		27.9561	3.63135	4.71396		22.162	1.96633	6.93562		14.1034	0.144463	13.8167		10.3191	0.0566178	14.1762		7.82806	0.010472	15.9568		5	100	1.56361		5	100	28.0456		5	100	20.2596
	32.0364	20.1963	1.39159		21.4598	11.2575	2.33067		21.7546	4.29931	3.84037		28.0134	7.83939	3.44236		21.3089	3.61438	3.96786		22.2314	1.95273	6.61267		10.6518	0.220996	14.6008		8.43191	0.0728254	14.5274		10.7289	0.0104435	16.1598		5	100	1.44586		5	100	27.9063		5	100	20.685
	31.6451	19.8534	1.49829		23.0416	11.715	2.03213		23.082	5.36032	2.75781		38.8611	7.73357	3.32064		22.3779	3.55465	5.96665		25.0383	1.95689	7.26278		12.1722	0.165758	13.9028		10.5201	0.0482571	17.8256		11.1728	0.00838148	16.1449		5	100	1.4562		5	100	33.3585		5	100	19.1471
	29.7128	19.3973	1.48219		24.1984	10.2902	2.20852		25.921	5.32194	3.05994		28.0848	8.55869	3.48366		27.3128	3.49672	3.72768		21.0827	1.95402	6.84776		10.2441	0.336595	13.8078		12.561	0.0460975	17.3292		9.0851	0.012835	18.1226		5	100	1.5089		5	100	32.9972		5	100	19.8035
	32.6774	19.3734	1.3302		21.9803	10.6103	2.3472		32.7751	4.39701	3.39006		34.4506	8.73477	3.72689		22.4041	3.60313	5.56438		22.7979	1.95248	6.58755		14.0234	0.311865	15.0829		9.65572	0.0539672	17.1313		7.8382	0.00936214	26.5985		5	100	1.50867		5	100	30.1537		5	100	21.4403
	30.3646	21.0009	1.31083		28.52	11.2804	2.10019		33.1242	5.72135	4.35624		31.4881	8.11426	3.33394		18.6489	3.60591	4.33623		25.6173	1.96352	7.93748		13.3562	0.336363	12.3217		10.7988	0.0296571	18.2571		7.8394	0.00880297	21.8105		5	100	1.45225		5	100	29.6839		5	100	20.8443
	30.8545	21.1806	1.30582		22.1015	10.902	2.1996		28.2428	5.32974	3.12068		27.9641	7.39941	3.34343		24.7206	3.55681	3.35144		22.5066	1.95118	7.07045		12.9315	0.405561	16.2403		11.9491	0.0272454	15.8773		8.35328	0.00649026	14.9876		5	100	1.43129		5	100	31.9787		5	100	19.7934
	30.5223	18.4465	1.5868		31.037	11.0521	2.221		27.0901	5.00875	2.70004		32.0126	6.96179	3.25834		23.255	3.48612	4.12683		23.1039	1.94733	5.74537		10.6925	0.166684	12.7272		11.5555	0.0406778	17.7088		13.093	0.0104435	18.6878		5	100	1.41377		5	100	28.996		5	100	21.0332
	28.3902	21.4108	1.38865		30.6079	11.7718	2.12782		23.5086	4.13413	3.87125		31.4369	8.43272	3.37043		28.8865	3.6574	3.77471		26.1036	1.95723	7.06201		13.7746	0.224485	11.6052		9.91822	0.0537882	12.9077		4.90395	0.00649026	19.2535		5	100	1.26308		5	100	27.3804		5	100	21.1878
	29.3244	20.3119	1.46698		26.3521	10.9278	2.56939		22.2048	3.8391	3.29601		32.9669	7.87892	3.43007		29.131	3.52126	3.71235		22.2289	1.95312	6.33178		12.7835	0.256308	16.5628		7.76824	0.0430382	13.9601		9.87435	0.0113117	25.4356		5	100	1.42747		5	100	33.1582		5	100	21.5268
	29.0884	20.0594	1.49302		30.2746	11.1242	2.42264		18.9797	3.83734	3.54719		29.4332	8.25581	3.30679		26.9116	3.55434	5.06478		26.1258	1.96111	6.78926		9.96976	0.106458	13.756		11.7007	0.0491223	17.7542		8.02945	0.0114425	19.5653		5	100	1.42747		5	100	28.0715		5	100	20.0902
	29.8954	19.8978	1.38072		28.485	9.98933	2.34037		19.6937	6.29971	3.00835		28.8232	8.07212	3.34754		34.6375	3.51798	5.34596		18.9841	1.96887	7.12985		6.13928	0.486327	12.2417		11.97	0.0291484	17.5259		9.89936	0.0101406	26.8659		5	100	1.55765		5	100	29.3342		5	100	20.1818
	32.8827	19.2429	1.37569		27.9832	10.8786	2.50847		19.0015	6.05056	3.48473		32.6902	8.5925	3.38132		29.8247	3.52117	5.11963		26.3856	1.96707	6.8828		16.8117	0.148107	14.6543		12.2803	0.0467832	18.1054		9.60153	0.009898	10.7857		5	100	1.40177		5	100	33.9105		5	100	19.4484
	28.8637	20.6409	1.46857		30.1319	11.4589	2.24127		24.2478	6.72023	3.68718		23.4696	7.24035	3.34631		24.2669	3.54555	4.77405		22.0369	1.95441	6.46227		11.3419	0.417819	17.6351		13.4396	0.0467815	12.1306		7.13389	0.0110622	16.4504		5	100	1.44538		5	100	31.7142		5	100	20.4776
	30.8101	19.2484	1.47512		30.5908	11.7884	2.25193		27.2472	4.23913	3.71543		29.2439	7.8231	3.33409		33.9944	3.6037	3.96905		22.6355	1.95442	7.02761		7.80425	0.14555	15.243		10.1072	0.0576039	18.0775		8.76094	0.0122525	15.1183		5	100	1.26266		5	100	28.8285		5	100	20.6277
	31.5255	20.8807	1.40652		31.9939	10.3334	2.21562		27.6024	5.99956	4.02276		39.3649	7.13556	3.11103		27.673	3.45404	5.1003		22.852	1.96644	6.27589		6.8798	0.255968	15.951		9.64703	0.0297164	18.1748		7.78632	0.00880297	25.9147		5	100	1.35587		5	100	33.3108		5	100	21.2887
	30.3477	20.2701	1.22612		17.3942	10.8118	2.30242		25.4246	5.34909	2.54798		24.9356	7.7188	3.33011		31.4819	3.63979	3.61237		25.7099	1.96099	7.00828		14.4976	0.384677	15.2187		11.5684	0.0408795	17.7441		5.47453	0.00682069	18.2808		5	100	1.33407		5	100	33.0426		5	100	19.2502
	30.1007	22.6744	1.37872		23.8198	10.5133	2.26531		16.3681	4.22058	3.22163		29.4917	8.13638	3.62873		29.0719	3.57222	4.63728		24.9403	1.96449	7.11754		10.2553	0.284119	13.7774		11.4262	0.0467815	16.7199		10.7236	0.0107837	23.6133		5	100	1.4025		5	100	33.0774		5	100	21.9235
	30.664	20.2588	1.30226		29.2298	10.8071	2.32999		26.1921	3.64168	3.83467		28.3056	7.6193	3.3495		28.9837	3.66674	5.10466		23.0166	1.99679	7.21768		7.0736	0.29113	11.0301		10.1082	0.0480292	15.4542		11.6591	0.0100017	22.8942		5	100	1.35715		5	100	33.3853		5	100	20.4729
	29.8536	20.5562	1.60108		26.6816	10.7344	2.24917		25.0944	3.64651	3.95389		27.642	7.51944	3.64762		24.8803	3.62839	5.69555		19.9338	1.96083	7.33172		12.9871	0.34789	10.3471		9.30712	0.0483394	15.9918		10.1023	0.00717514	18.7376		5	100	1.32025		5	100	34.805		5	100	19.7539
	30.8898	18.2159	1.42836		27.4898	10.984	2.26534		13.409	5.78117	3.90717		30.3004	7.8322	3.79792		27.8661	3.54628	4.26056		20.3325	1.94944	6.36036		14.7148	0.293462	14.453		13.1854	0.0313052	14.974		10.0858	0.0100017	8.79413		5	100	1.32308		5	100	31.6434		5	100	21.5138
	27.2423	19.6064	1.28874		26.6246	11.7227	2.2072		25.6751	4.54303	3.72594		30.6957	7.58726	3.62505		23.9369	3.63604	4.90628		21.2471	1.95441	7.21446		12.1723	0.309266	10.9625		13.1188	0.019264	15.6858		8.34841	0.00988186	20.6174		5	100	1.57163		5	100	31.9344		5	100	21.616
	30.462	19.8229	1.53922		33.9824	11.2803	2.18956		19.6643	3.64174	2.81261		34.2164	8.47273	3.27021		20.4964	3.38316	5.02281		24.3073	1.95958	6.53706		12.6612	0.418176	14.4135		8.77789	0.0240003	17.4039		7.57034	0.00682069	14.1415		5	100	1.43872		5	100	30.0993		5	100	20.5316
	29.2635	20.4491	1.35446		33.1675	11.4906	2.24064		25.8886	5.21963	3.62809		23.384	8.13985	3.56128		24.8651	3.50798	4.42265		21.7749	1.95656	7.31179		14.2602	0.329431	14.4299		13.0895	0.0361701	19.5428		9.66517	0.0127326	20.2788		5	100	1.53324		5	100	29.5431		5	100	21.6623
	30.0361	19.5622	1.36312		31.7593	11.2053	2.35567		35.6531	5.74161	4.13455		18.7119	8.26091	3.14161		25.6579	3.4847	4.77367		19.3427	1.95656	6.88664		10.6678	0.290071	16.3107		10.3068	0.0424282	13.4574		8.53753	0.00682069	23.0233		5	100	1.54716		5	100	26.8844		5	100	20.015
	29.287	20.1012	1.62284		30.2183	11.1069	2.25995		23.8682	4.44828	3.95204		36.2317	8.12498	3.15217		25.0618	3.59083	3.66958		20.1819	1.9688	6.47367		12.7564	0.421631	16.2708		11.0568	0.0491516	16.7129		8.65846	0.00690115	26.1584		5	100	1.54716		5	100	31.1007		5	100	19.4755
	30.8046	20.5401	1.58955		28.7567	10.8223	2.19529		30.9964	4.75933	3.55567		28.2366	8.1378	3.32456		27.6878	3.56473	4.71971		20.5453	1.96832	5.43025		7.57077	0.29023	16.9152		10.6576	0.0556083	15.8239		7.90381	0.0101422	15.5188		5	100	1.43059		5	100	28.6173		5	100	20.7375
	31.2616	19.772	1.29019		30.784	11.3767	2.46888		26.9413	4.02112	3.96965		30.7311	7.28055	3.44593		26.5729	3.44093	4.86616		19.2756	1.93396	7.69329		10.9881	0.364172	10.6124		10.1664	0.0481868	19.3698		10.596	0.0133876	17.105		5	100	1.37634		5	100	31.1403		5	100	20.3567
	30.0144	20.7324	1.47013		27.0101	11.0299	2.28425		30.3884	5.26094	3.28676		35.2336	7.84569	3.27109		23.3148	3.57346	6.01026		20.9298	1.96274	8.04955		13.3159	0.283208	11.7333		12.7675	0.0332588	19.3554		9.25991	0.0100017	23.5131		5	100	1.3997		5	100	33.3706		5	100	21.0158
	32.5329	20.1852	1.48198		21.5737	10.7407	2.31912		29.2647	4.69423	4.70716		24.0915	7.72867	3.18184		27.8687	3.61294	5.75509		24.2191	1.97355	6.6503		9.61028	0.135515	15.9301		8.34986	0.0473288	17.1684		11.3706	0.0160678	12.5976		5	100	1.50611		5	100	31.2664		5	100	19.1913
	29.8384	19.5826	1.40399		29.0099	11.2706	2.25396		23.955	4.49634	4.30614		32.0388	8.63716	3.27201		24.8925	3.52405	4.81874		23.0546	1.93843	6.30437		15.3539	0.0722405	17.5863		11.3447	0.0326319	18.6723		10.5097	0.00717514	18.9646		5	100	1.26366		5	100	32.3987		5	100	20.411
	29.5581	19.2387	1.39248		31.1763	10.4263	2.33251		22.8748	4.0946	3.24824		30.4599	7.22769	3.43238		28.4735	3.56388	4.99802		24.8622	1.96712	6.26204		9.33216	0.239135	13.1464		7.80738	0.0413877	16.6145		9.35095	0.00911453	18.3489		5	100	1.49627		5	100	31.6432		5	100	21.3043
	31.8429	19.5808	1.56901		29.8409	10.9139	2.32349		33.1102	3.50501	2.98258		28.7198	7.7832	3.37629		18.6727	3.59909	4.83429		22.6077	1.95038	6.27355		7.3934	0.275427	9.70817		11.7481	0.0291931	20.2922		10.4206	0.0110622	15.2763		5	100	1.50326		5	100	28.2396		5	100	21.2737
	30.7131	20.0058	1.39173		26.5693	11.0578	2.31711		26.4209	4.6188	3.64907		24.2059	7.87441	3.4369		32.7164	3.5293	5.57695		19.7092	1.95156	6.61251		10.6155	0.406587	17.732		8.69801	0.0308142	17.3543		8.64202	0.00737981	29.1685		5	100	1.41671		5	100	30.0323		5	100	20.4111
	32.3232	19.6957	1.42582		20.8418	10.7295	2.23755		18.5091	4.86023	3.51233		33.7957	7.93208	3.4685		17.5196	3.62435	3.9369		24.5546	1.95483	7.73577		10.5696	0.254857	13.6211		13.4668	0.0496289	16.5397		8.59539	0.012486	24.2241		5	100	1.3915		5	100	29.8615		5	100	20.244
	35.9608	19.0802	1.48497		31.8255	11.3562	2.19123		29.0553	4.9337	4.54836		29.934	7.27849	3.33347		22.8181	3.52948	5.98438		24.4096	1.95728	6.78094		8.63169	0.276029	16.0836		13.0074	0.0486692	15.94		9.23298	0.00880297	24.5006		5	100	1.3915		5	100	30.1399		5	100	21.8799
	26.848	21.2626	1.47512		27.7705	10.9468	2.27511		21.0878	5.78703	3.32474		33.1034	8.61663	3.21889		18.9333	3.69379	3.95857		22.9096	1.95158	7.32944		17.7813	0.381195	15.0327		8.64149	0.0544838	13.778		15.5625	0.00785469	18.7277		5	100	1.3725		5	100	30.6397		5	100	19.3624
	29.2437	19.5605	1.36407		28.3031	11.1644	2.29681		26.9235	3.16608	3.77083		23.4733	7.78127	3.23263		24.0403	3.52364	5.37924		26.6127	1.96099	6.70306		8.52601	0.369378	15.275		8.54058	0.0363463	15.325		11.6852	0.00676204	9.39234		5	100	1.42216		5	100	30.085		5	100	19.5884
	30.6482	20.6376	1.42177		28.5238	10.7417	2.49751		32.3695	6.0413	3.77776		33.9834	8.01579	3.18269		20.4977	3.59438	6.05584		21.3674	1.95114	5.57828		14.3293	0.354341	13.2263		11.362	0.0425891	18.5518		10.7054	0.009898	12.8974		5	100	1.42216		5	100	30.0757		5	100	21.5483
	29.4889	20.1883	1.58825		25.657	11.6802	2.24366		25.2381	5.45613	2.62147		33.1956	7.09393	3.3783		25.6343	3.72673	4.44853		24.5016	1.97258	6.27175		17.6314	0.183585	10.2222		13.2481	0.0293148	16.5573		9.36714	0.0149753	14.4715		5	100	1.42216		5	100	32.5016		5	100	20.2218
	29.3	20.4891	1.40783		22.2505	11.4417	2.34612		29.3619	5.00472	3.68194		28.3553	8.41744	3.23258		37.2228	3.58868	3.77006		20.3815	1.95441	8.18378		6.48461	0.304413	13.0212		10.1973	0.0463561	16.9745		12.985	0.0107715	15.084		5	100	1.47794		5	100	29.5412		5	100	19.5609
	31.1107	18.8329	1.30317		28.4973	10.837	2.42055		29.2754	4.18672	2.88499		28.4942	6.86183	3.39671		22.5992	3.58685	4.18172		21.2432	1.95689	7.95272		8.26047	0.103079	12.2878		11.7717	0.0496341	19.3638		14.4174	0.0119174	23.166		5	100	1.55216		5	100	31.0861		5	100	21.3473
	32.7622	18.4831	1.18326		23.5209	11.0215	2.29676		22.6648	5.5035	3.46169		32.5449	7.55406	3.32655		34.8586	3.44155	3.86199		23.1735	1.94448	8.57599		9.40632	0.222902	14.4921		9.03113	0.0461177	14.7514		9.70947	0.0139793	11.6754		5	100	1.2647		5	100	29.6795		5	100	20.1279
	31.1426	19.149	1.40582		28.9693	11.3967	1.94304		28.0638	5.10112	4.02619		22.4672	8.47498	3.5805		29.5001	3.49432	5.19118		26.9567	1.94291	7.85336		9.25962	0.301945	13.5125		11.8686	0.0276733	15.9043		8.77516	0.00852361	7.75439		5	100	1.2647		5	100	29.531		5	100	21.4741
	34.4827	20.7698	1.36094		32.3875	10.9436	2.29043		24.6153	5.06244	3.39004		35.9035	8.11819	3.49408		28.189	3.51525	4.4701		24.2975	1.95981	7.02199		16.9365	0.318118	12.5229		11.1298	0.0496289	18.8584		11.7867	0.0139793	21.227		5	100	1.48095		5	100	33.463		5	100	20.1154
	35.226	19.8934	1.40314		26.3284	11.1832	2.15605		33.5668	4.79747	3.57554		28.3391	8.39813	3.48017		23.2279	3.56291	5.2915		22.6298	1.94715	6.80612		12.7867	0.247839	13.7574		13.9778	0.0517522	17.797		9.93921	0.0115468	17.2895		5	100	1.44273		5	100	29.2411		5	100	21.4436
	32.5716	19.4808	1.60708		21.5171	11.2809	2.46183		29.7662	5.64486	4.23652		27.042	7.7165	2.9609		25.8034	3.55421	4.18484		21.5196	1.95882	7.28399		11.425	0.230515	14.261		9.86905	0.0294745	16.1004		9.43226	0.00880297	13.1149		5	100	1.37495		5	100	32.2503		5	100	19.1434
	31.5385	20.2167	1.32191		29.7723	10.8744	2.30399		20.2753	6.49677	2.95519		32.8036	7.08103	3.03821		21.4621	3.60048	5.96169		23.0594	1.94448	7.61456		9.46644	0.140438	10.5553		9.67769	0.0428753	18.0311		12.6382	0.00690115	16.4693		5	100	1.41329		5	100	30.876		5	100	19.8897
	26.9452	21.7917	1.38084		25.9272	11.2699	2.4548		17.1522	3.90438	3.48756		26.6526	7.62133	3.31025		21.9646	3.6382	4.20092		22.9159	1.95864	6.27582		11.5504	0.399228	15.9863		11.1094	0.0566178	17.9171		13.3975	0.0100017	14.2492		5	100	1.50639		5	100	33.9395		5	100	21.0036
	28.9785	19.8417	1.50399		29.4542	10.8191	2.52855		19.8165	4.57603	4.10754		30.6895	7.86448	3.51108		32.507	3.48425	4.80627		22.5867	1.95941	7.08742		9.79544	0.212293	12.3562		10.3234	0.0566178	18.8386		8.71806	0.0109061	14.0115		5	100	1.4797		5	100	32.0725		5	100	20.8905
	32.1356	21.3396	1.51106		30.1337	10.0769	2.61749		22.8702	4.62856	3.80234		31.7451	7.64234	3.59264		23.4648	3.55509	7.10858		21.9175	1.93987	7.51236		9.59171	0.232062	15.7401		12.4999	0.0463561	18.2057		8.18354	0.0107837	11.9776		5	100	1.3484		5	100	26.8107		5	100	20.5461
	28.0832	20.362	1.43122		25.9986	11.2027	2.53368		24.8538	4.77614	3.28372		33.5001	8.44363	3.37954		27.0474	3.55177	4.15672		23.8967	1.95534	8.70811		12.4344	0.304336	12.3271		9.2948	0.0323001	18.8755		8.86444	0.0105052	27.2469		5	100	1.3484		5	100	29.0152		5	100	19.3418
	29.2998	19.5463	1.45888		30.8324	11.1981	2.41064		25.1337	3.52717	3.30498		25.9537	8.67138	3.44502		30.7856	3.53454	4.23629		24.5343	1.95743	6.90335		12.1279	0.283607	14.3817		10.1972	0.0464844	15.2179		11.4802	0.0122059	21.915		5	100	1.38396		5	100	30.4441		5	100	21.9893
	26.9397	19.7569	1.4234		20.8015	10.7997	2.29504		34.5053	4.50589	3.61377		34.7237	7.77564	3.34129		26.3623	3.66042	4.98292		25.445	1.94754	7.1784		12.2155	0.156696	12.2339		10.8493	0.0483631	17.6218		13.6848	0.0149753	26.9427		5	100	1.34269		5	100	28.9555		5	100	20.1076
	29.6328	21.4513	1.40223		22.6173	11.0677	2.2754		25.6038	4.38059	3.54672		33.0551	7.96933	3.1878		37.6897	3.54368	4.19567		20.7001	1.96184	7.19126		13.7941	0.306414	13.7727		10.8736	0.027209	12.5038		10.6093	0.0100896	19.5071		5	100	1.30294		5	100	28.0515		5	100	19.9338
	33.8016	20.1378	1.20965		33.9706	10.7473	2.35604		28.7583	3.77626	3.9993		29.7715	8.08938	3.32091		24.4858	3.58539	4.29787		20.2757	1.96297	5.78077		12.7919	0.362457	14.8849		11.2022	0.0215599	17.9082		7.74287	0.0139793	18.1293		5	100	1.40797		5	100	31.3389		5	100	20.5982
	31.0801	21.029	1.44348		33.4179	10.7612	2.10557		26.9027	5.27066	3.21833		34.0402	8.06068	3.24584		18.4343	3.50949	4.19665		19.8812	1.97144	5.79206		9.03589	0.338935	16.59		11.8256	0.0323773	17.1049		11.559	0.0106383	31.8728		5	100	1.37839		5	100	31.9001		5	100	22.1474
	31.3824	21.3405	1.31106		30.3815	11.5804	2.17432		25.3318	3.65562	3.2781		31.208	7.89348	3.28714		29.2395	3.49814	5.76445		23.7215	1.96115	7.23822		9.76429	0.324497	13.0403		10.7308	0.052503	12.521		11.2676	0.0120449	18.349		5	100	1.47025		5	100	30.1546		5	100	20.9306
	30.6233	20.6655	1.39741		24.6432	11.2055	2.25596		23.9679	3.99274	2.68147		21.7752	7.98699	3.18184		23.4	3.54343	4.14485		23.179	1.95342	6.53159		10.3061	0.239585	13.7857		9.79452	0.0454182	17.2991		9.59657	0.0100017	24.7507		5	100	1.50415		5	100	27.7307		5	100	19.3583
	27.5916	20.0424	1.35558		34.2951	11.3603	2.37368		27.2427	4.71022	2.8485		34.4789	7.67286	3.3116		26.105	3.4839	4.22239		21.1169	1.95998	6.23063		14.6709	0.39344	14.3478		10.5103	0.0323295	16.2511		9.3091	0.0054536	23.2477		5	100	1.60902		5	100	28.1394		5	100	19.6679
	32.1616	19.7135	1.43585		27.8887	11.4536	2.24366		24.928	4.09367	3.39527		31.4113	7.4853	3.75497		28.7117	3.61454	5.65536		25.2269	1.95999	5.97306		11.5504	0.244088	11.9746		10.6795	0.0313052	12.6968		12.7374	0.0114332	15.3241		5	100	1.60902		5	100	29.0281		5	100	21.1001
	31.3713	19.2851	1.42459		25.4706	11.0852	2.01353		19.3315	4.61353	3.93399		29.7956	8.81806	3.09273		25.8959	3.606	6.09305		25.0937	1.97092	7.63909		9.36682	0.407607	17.0113		11.363	0.0499981	15.705		11.3093	0.0122556	16.8		5	100	1.34422		5	100	34.3198		5	100	18.7341
	31.0601	19.5309	1.40934		32.2458	10.3809	2.4104		25.4201	6.53295	2.2521		30.3083	8.26685	3.39202		29.3957	3.54628	3.16952		24.3476	1.95689	6.9766		9.94327	0.293076	12.464		10.7416	0.0377749	21.553		10.5325	0.0114425	24.5647		5	100	1.39348		5	100	31.7668		5	100	20.5739
	32.0779	18.2986	1.41821		32.7205	11.2829	2.27311		26.3723	4.13192	3.75431		28.9187	7.14565	3.15764		20.5243	3.59004	5.34399		22.6811	1.95954	6.42231		14.3	0.28168	17.8318		10.1537	0.0583677	18.6833		12.1224	0.0115468	22.5073		5	100	1.57633		5	100	31.3655		5	100	21.4612
	30.0323	20.8847	1.49682		32.5094	11.1994	2.27426		24.2177	6.32868	3.26087		30.0542	8.16792	3.54918		18.6387	3.60583	4.7297		22.1893	1.95428	6.55431		8.45086	0.239467	13.4053		12.05	0.0465779	15.4017		12.3293	0.00803759	17.9585		5	100	1.38941		5	100	30.8913		5	100	20.9033
	28.8106	20.044	1.38028		20.0517	11.19	2.19247		26.2283	4.55502	4.29669		38.4393	7.92115	3.52677		26.788	3.68248	4.09943		19.4735	1.9568	6.87949		14.8063	0.353759	14.096		10.4062	0.0215472	15.4636		10.1749	0.0108626	20.5479		5	100	1.38941		5	100	30.3179		5	100	21.2276
	33.7415	19.5916	1.4481		34.8908	10.4951	2.21756		25.4215	5.69779	3.82774		28.4118	8.10485	3.36232		24.3167	3.61755	4.75417		21.0461	1.97764	7.45209		12.0277	0.260309	16.3346		11.9049	0.0380386	18.7066		6.45721	0.00682069	25.5659		5	100	1.47284		5	100	30.3833		5	100	20.5679
	30.4731	19.6397	1.32987		24.3303	10.7891	2.25983		25.9905	5.08969	3.86408		30.3311	7.95695	3.33244		24.3452	3.53664	6.29403		24.7477	1.96115	6.59305		10.5856	0.352178	14.4765		12.2596	0.0448019	19.4897		9.37204	0.00717514	20.3965		5	100	1.28302		5	100	30.6264		5	100	20.0409
	30.1662	18.7548	1.46615		32.5584	10.1331	2.41432		19.5283	3.73171	3.83413		26.1211	7.13668	3.2708		25.2147	3.60514	4.04365		24.0433	1.96285	8.75959		11.0571	0.257139	14.2705		11.9877	0.0425438	17.1022		11.463	0.0122525	13.1842		5	100	1.43355		5	100	31.1113		5	100	21.8625
	31.4199	18.6619	1.3902		32.8087	10.0982	2.23737		19.0587	5.1206	3.28534		32.4346	7.99074	3.58263		30.5646	3.49257	4.98266		20.0278	1.95702	6.6746		13.6929	0.239286	15.0225		11.4223	0.0430197	16.4013		9.73401	0.00682069	24.4391		5	100	1.58346		5	100	28.5538		5	100	19.4185
	30.6118	20.6838	1.40322		25.9631	10.9303	2.34105		25.3586	5.73022	3.36332		33.3521	8.88217	3.39593		29.9783	3.54379	4.03867		21.6801	1.96748	5.83564		14.9575	0.359529	12.7342		10.8924	0.0284619	14.2166		10.5795	0.0101422	18.7318		5	100	1.35484		5	100	28.0354		5	100	20.2944
	28.5548	20.998	1.43344		33.5989	10.654	2.36221		25.2849	5.59766	4.09437		29.5297	7.49962	3.31902		21.761	3.61422	3.6554		22.585	1.97258	6.87333		11.8836	0.398381	14.7721		10.4076	0.040997	14.8285		7.52716	0.0139793	12.8808		5	100	1.35484		5	100	31.374		5	100	21.1901
	31.5842	19.2938	1.46883		27.2965	10.4102	2.23902		23.434	4.1064	3.92137		25.1833	7.45245	3.65373		21.4491	3.49547	5.12738		24.7249	1.95613	7.4114		10.6875	0.262622	12.3759		10.9209	0.0353668	17.1402		12.8177	0.0107837	14.4685		5	100	1.42402		5	100	28.3306		5	100	19.7612
	29.8949	19.3874	1.41705		26.8975	11.3573	2.24973		32.5286	6.28669	4.10536		20.8037	7.78293	3.43282		34.6699	3.59299	5.05416		24.3957	1.93454	8.5991		9.30268	0.395028	11.1852		11.06	0.0341606	18.6281		14.8109	0.0100017	20.7751		5	100	1.42402		5	100	28.3557		5	100	20.6413
	30.7931	19.7232	1.42222		31.7376	10.9851	2.574		21.5112	4.8475	3.691		24.1044	7.77027	3.22921		19.2987	3.52243	3.70589		25.4005	1.95696	6.3319		8.76373	0.244257	11.5403		12.5595	0.0337506	18.5411		8.98957	0.0114425	20.785		5	100	1.48982		5	100	31.2583		5	100	19.7153
	30.2796	18.6522	1.42197		22.0517	10.992	2.11516		23.5039	4.66512	3.31783		29.604	7.86661	3.51351		24.2618	3.55173	5.54582		24.6107	1.9489	7.18238		11.2322	0.123956	13.5868		10.8186	0.0386413	17.6467		12.2186	0.0129059	14.0619		5	100	1.46295		5	100	28.6072		5	100	20.6407
	28.7616	21.8446	1.52801		27.4412	10.8157	2.16013		23.8434	5.25168	3.42823		29.2004	8.1361	3.24476		26.3193	3.50357	4.86548		21.3859	1.94922	8.13793		11.8744	0.295334	14.5851		8.55624	0.0361392	19.3814		12.542	0.00938786	20.4752		5	100	1.53556		5	100	32.8772		5	100	21.0619
	25.2448	20.7013	1.4494		32.4229	11.0032	2.42009		19.7509	5.26031	3.15007		27.2225	7.52842	3.35481		22.9934	3.48612	5.21574		23.8747	1.94903	5.63923		10.5278	0.274402	11.2045		10.4189	0.0183353	13.3208		9.18038	0.0118908	22.1169		5	100	1.5703		5	100	27.9474		5	100	19.643
	28.9224	22.4719	1.37761		35.5643	11.3692	2.12855		22.2398	5.60117	3.67554		25.5584	7.81412	3.12402		21.7621	3.53302	6.03591		20.2539	1.95796	6.5469		9.08354	0.304413	13.6181		11.3544	0.0517721	17.4185		7.7946	0.0130997	23.1927		5	100	1.29813		5	100	28.8044		5	100	19.5257
	27.7032	19.713	1.37399		35.6494	10.5689	2.33135		25.0212	5.03008	3.69111		33.3003	8.30001	3.60021		24.7255	3.59059	5.19647		23.4971	1.96644	7.77526		10.3207	0.16737	14.5392		11.5339	0.0623278	14.7401		7.42847	0.01265	23.5528		5	100	1.35535		5	100	28.2913		5	100	22.3673
	31.3898	18.867	1.3763		33.866	11.5277	2.36457		33.0092	4.17718	3.90839		31.6144	7.32134	3.31586		27.7981	3.56471	4.20409		24.6516	1.94585	7.13941		9.35184	0.286249	12.3309		10.7811	0.0297024	17.8354		9.79296	0.00717514	10.2307		5	100	1.35535		5	100	31.6322		5	100	20.6223
	33.6829	19.2934	1.59351		24.5557	10.8562	2.16012		26.9107	4.59322	3.78037		27.4596	8.94551	3.41862		17.9212	3.54868	5.6742		24.8962	1.95971	5.86306		16.5114	0.236359	13.1009		9.40433	0.0441718	14.0243		10.4721	0.011805	15.0784		5	100	1.42887		5	100	32.1949		5	100	20.1915
	26.484	19.9751	1.43603		27.0947	10.9316	2.09488		24.3124	5.24577	3.81802		24.4335	8.07909	3.51302		25.1709	3.52571	5.51032		20.9898	1.97666	7.24597		13.8129	0.338935	15.4405		7.989	0.0443783	16.7044		12.8007	0.00880297	18.5161		5	100	1.46183		5	100	30.9883		5	100	21.0344
	32.9264	21.9568	1.32194		27.1678	10.6414	2.09242		26.1552	6.18404	3.25468		25.9383	8.16865	3.45383		31.9738	3.49432	4.72558		25.0099	1.9713	7.25029		10.0371	0.1926	13.9509		9.96803	0.0281979	17.633		11.5822	0.00785469	18.1693		5	100	1.44662		5	100	32.1964		5	100	20.6051
	28.9251	19.1159	1.32712		28.8252	10.9585	2.24935		24.2514	5.21906	3.98243		28.5292	7.16155	3.47352		26.907	3.62543	5.08479		21.9607	1.95566	5.50101		12.0586	0.337754	15.4159		9.70929	0.0489949	13.8076		12.5163	0.0120449	12.2735		5	100	1.26885		5	100	28.5594		5	100	21.8583
	30.542	21.7512	1.27287		29.953	10.1655	2.27298		21.7265	4.41789	3.32866		31.0386	8.00909	3.63175		30.9917	3.41771	5.18427		21.5039	1.97474	7.38548		10.6404	0.430271	13.052		9.3613	0.042019	16.1415		11.2814	0.0101406	18.1462		5	100	1.42611		5	100	24.7055		5	100	20.7755
	29.858	19.1972	1.46372		25.484	11.2829	2.01637		29.5739	4.96674	3.95635		32.9505	8.11186	3.32821		20.7115	3.58536	6.09286		24.3131	1.96716	6.99246		9.49903	0.377101	18.5157		11.4361	0.0441718	17.6744		14.0193	0.0160678	20.0044		5	100	1.42611		5	100	29.3717		5	100	20.6968
	28.2396	20.5427	1.38825		25.7375	11.4518	2.32697		21.4418	5.40099	3.7759		32.7615	8.73473	3.1331		26.215	3.53048	4.33781		25.4285	1.95484	7.40744		12.202	0.266049	13.6036		11.5351	0.0491516	16.1932		7.10086	0.00880297	17.7097		5	100	1.48509		5	100	30.9643		5	100	21.2383
	34.2662	21.4248	1.42268		32.1491	10.9858	2.17615		29.7603	5.95849	4.12652		28.012	8.3897	3.11638		26.6599	3.50558	5.7364		23.4705	1.95618	5.93526		10.9964	0.444833	12.7277		10.8193	0.0523235	16.5747		8.55782	0.0114425	20.907		5	100	1.33601		5	100	28.7965		5	100	19.909
	28.8039	19.7455	1.53806		24.9413	10.925	2.30581		17.5909	4.68572	3.46348		34.1876	8.0754	3.43007		25.226	3.58771	4.78979		22.6644	1.95266	6.22095		13.4684	0.302752	15.3473		14.1332	0.0482571	16.3397		11.9642	0.00880297	17.2127		5	100	1.48222		5	100	28.5946		5	100	19.808
	29.3231	20.5948	1.36588		38.1727	10.736	2.4205		31.876	3.4397	3.79246		31.8863	7.91793	3.30288		28.2722	3.5178	4.80144		21.0047	1.95586	6.02266		8.38966	0.362052	14.9699		10.3751	0.0485561	20.0517		4.5443	0.0149753	22.1662		5	100	1.37082		5	100	30.526		5	100	20.6614
	29.1967	19.9225	1.48473		25.4301	11.8807	2.40739		27.1272	4.52121	3.79266		32.7665	7.66178	3.44754		27.2806	3.4992	5.5605		25.2837	1.93783	5.94369		12.2627	0.277472	14.9806		12.3962	0.0521813	18.0927		6.73404	0.011101	13.9991		5	100	1.46601		5	100	30.9308		5	100	20.1127
	32.3048	20.9649	1.38566		19.2994	10.3893	2.16877		20.6803	6.72644	3.89152		33.4006	8.60504	3.27222		36.3103	3.54031	4.69884		19.2929	1.93761	7.39548		9.91584	0.286219	13.0951		9.14596	0.0435888	16.6614		6.36855	0.00642826	23.8238		5	100	1.38035		5	100	29.0217		5	100	20.1766
	33.0214	20.7013	1.32987		25.0524	11.4693	2.38017		33.7762	4.80895	3.34715		28.6629	7.09328	2.86368		27.1814	3.55732	4.35254		22.1109	1.97092	6.69076		5.59759	0.270842	14.4512		9.09617	0.0460975	17.416		6.59077	0.0105023	19.0637		5	100	1.48561		5	100	31.3363		5	100	19.1469
	32.4928	19.5323	1.35283		25.579	10.5284	2.30626		29.0651	2.82578	3.96021		26.2765	7.55781	3.0311		33.0231	3.39474	3.53686		19.8326	1.97619	8.39299		12.8842	0.239135	12.8334		11.3707	0.0443783	18.9461		7.04731	0.0100017	15.5071		5	100	1.34353		5	100	31.0562		5	100	20.6284
	30.497	20.2845	1.51165		21.5136	10.5962	2.40688		31.1018	4.43025	3.65767		30.7563	6.83318	3.50652		23.0734	3.53022	4.22617		19.4389	1.95521	6.97398		13.9569	0.163258	13.6208		10.4815	0.0297024	16.9266		11.0228	0.011805	7.9641		5	100	1.5312		5	100	28.2208		5	100	20.5395
	30.0187	19.9816	1.36925		22.5971	11.1793	2.52977		17.9684	3.7065	3.62113		29.7559	8.41206	3.35485		23.4015	3.50826	4.21171		19.9201	1.97591	6.949		16.4472	0.389362	11.6817		10.0602	0.0413095	15.1622		8.05343	0.00803759	18.8903		5	100	1.54588		5	100	28.1625		5	100	20.2832
	32.6972	18.7938	1.3827		28.7278	10.5672	2.35431		25.8627	5.89745	4.34043		31.925	7.67985	3.38286		22.0491	3.61214	3.75841		23.9629	1.95357	6.79814		11.2795	0.201477	10.5557		11.5874	0.0452614	14.8446		9.6252	0.00887754	26.0454		5	100	1.35955		5	100	28.9536		5	100	22.3549
	30.0307	20.5234	1.31083		26.7158	10.6164	2.29141		24.7479	4.78467	4.03109		30.6622	8.59257	3.52708		24.5046	3.61493	3.65806		21.7745	1.96245	6.54825		13.401	0.364172	8.6973		7.38329	0.042019	15.2751		11.2773	0.0105052	24.8388		5	100	1.4635		5	100	28.2128		5	100	18.1612
	31.6666	19.349	1.24488		26.108	11.3544	2.37326		28.3239	4.59321	3.91184		31.658	7.88968	3.27944		28.5493	3.51617	4.16989		18.7954	1.96696	6.58018		12.4915	0.233612	13.0472		10.1664	0.0512971	16.6753		8.87463	0.0127326	14.3482		5	100	1.44348		5	100	28.3668		5	100	19.6983
	31.6749	20.8385	1.50911		21.333	10.8762	2.32426		21.671	4.38911	3.25453		26.21	8.476	3.41917		34.2721	3.53057	4.88649		22.7155	1.96864	7.9715		10.423	0.26136	13.4051		9.7582	0.047569	18.946		9.31647	0.0100896	20.1994		5	100	1.44348		5	100	32.564		5	100	18.505
	32.0805	19.9012	1.463		22.4594	10.9973	2.24426		27.6188	3.48648	3.54769		27.1717	7.52997	3.67372		26.089	3.55932	4.15965		26.9258	1.95368	7.10153		7.1028	0.280992	13.6221		11.4226	0.0424415	18.2756		9.05104	0.0128878	22.0401		5	100	1.48373		5	100	30.3328		5	100	19.4783
	30.5794	19.1512	1.53693		21.4827	11.1457	2.05643		24.5886	4.54827	3.86544		33.0378	7.6567	3.46167		22.4218	3.62037	5.04276		19.4807	1.95307	6.62418		11.966	0.213676	14.5433		9.69989	0.0294994	17.4085		11.5803	0.00938786	14.7942		5	100	1.50371		5	100	27.4722		5	100	20.044
	29.6591	20.2974	1.27033		26.3627	11.4768	2.25491		25.5389	4.2407	2.84949		31.1782	7.66737	3.37438		29.3167	3.54961	5.7357		23.2431	1.95521	7.5074		10.2372	0.125016	13.7753		10.468	0.0470707	13.0685		12.408	0.00751632	20.3135		5	100	1.44358		5	100	31.7666		5	100	18.6847
	31.1936	21.0946	1.32688		32.9762	10.8332	2.42539		27.5426	3.49852	3.828		29.6581	6.96655	3.33789		24.1295	3.51796	4.15854		22.0838	1.95053	6.75295		15.2049	0.268095	14.0532		11.8947	0.0306303	18.4102		7.44167	0.0106383	22.0611		5	100	1.45714		5	100	33.1347		5	100	19.708
	30.5978	20.6394	1.53868		27.3047	11.581	2.35753		33.0536	5.09145	3.19787		34.0173	7.23788	3.31676		25.6431	3.58053	4.45304		22.2037	1.97471	7.0047		6.29268	0.249525	15.618		10.649	0.0387826	16.4886		11.0138	0.0120449	24.4259		5	100	1.45714		5	100	32.0691		5	100	20.0755
	29.5105	19.1139	1.412		23.014	10.8613	2.33348		23.3794	4.96322	3.33235		24.3863	7.20196	3.47301		21.6476	3.56422	5.63547		23.2531	1.96568	8.15386		11.8293	0.208838	12.6375		9.5117	0.0291484	20.8138		10.1221	0.0124522	21.8627		5	100	1.38961		5	100	30.1332		5	100	18.7359
	29.3651	21.0927	1.26885		23.4069	11.0162	2.533		28.3835	4.74562	3.59526		29.0874	7.90755	3.26724		23.9613	3.51285	3.78025		19.5886	1.96013	7.57278		8.91466	0.278245	13.0744		11.3037	0.0377923	13.8993		10.3112	0.0109061	13.1366		5	100	1.51166		5	100	29.6782		5	100	21.6574
	29.019	19.8628	1.5846		26.3677	10.9359	2.46428		24.9096	3.16572	3.34303		23.936	8.3435	3.02812		18.9685	3.66941	4.29757		25.3096	1.95665	7.93976		10.3227	0.146398	10.969		11.4957	0.0617209	15.1987		9.91145	0.0126235	28.079		5	100	1.44019		5	100	30.1738		5	100	19.7896
	30.0099	21.6567	1.58926		33.3955	11.2133	2.54423		31.764	5.14319	2.68345		32.3232	8.53607	3.21552		20.552	3.52508	5.51101		16.3742	1.965	6.98966		18.4198	0.272584	15.2479		11.7391	0.0586282	16.4846		6.24009	0.00785469	10.002		5	100	1.51656		5	100	29.0935		5	100	20.9487
	30.2003	19.3565	1.41424		27.99	11.1061	2.32228		26.2169	3.48973	3.28369		30.7776	7.38856	3.23205		21.2382	3.45001	5.02036		18.8464	1.97471	6.71791		10.2159	0.335484	16.5881		9.96094	0.0526016	18.385		11.5384	0.00880297	10.3487		5	100	1.41325		5	100	27.4744		5	100	21.3769
	32.2572	19.113	1.39922		27.3164	11.4735	2.19249		18.9227	2.94869	4.20008		27.2712	7.89933	3.52804		25.5668	3.58854	5.24795		22.7652	1.95521	7.19391		13.2213	0.139884	14.6466		11.1926	0.0458069	16.7296		11.6514	0.00911453	22.9466		5	100	1.31171		5	100	29.6774		5	100	19.66
	29.7631	19.6296	1.33522		26.6672	10.9937	2.46329		23.8334	4.77068	4.16282		25.6256	8.71739	3.50932		30.6019	3.50664	4.65615		23.6149	1.9727	6.12898		12.5132	0.419685	7.24539		8.90643	0.0728254	16.2395		5.57099	0.00785469	24.1468		5	100	1.31046		5	100	31.3957		5	100	20.1443
	31.8774	20.696	1.48682		22.7337	10.8765	2.41682		26.0295	5.87402	3.98109		30.8921	8.25519	3.39391		30.3124	3.54573	3.49287		26.3934	1.95441	6.48624		13.9802	0.292205	12.2596		9.00701	0.0546114	14.3067		9.90549	0.00623437	18.1471		5	100	1.44063		5	100	30.6895		5	100	21.0906
	28.4697	19.839	1.35947		19.6917	10.9268	2.34851		26.3949	5.81506	3.73786		32.9452	7.14214	3.15917		27.5395	3.54368	5.79797		21.4455	1.95689	7.33391		8.90407	0.224982	12.829		12.9499	0.0281979	20.7884		6.38603	0.0105526	22.8933		5	100	1.44176		5	100	28.5965		5	100	19.5362
	28.7677	21.4889	1.42726		28.8512	10.5254	2.30298		24.3099	4.91252	3.72399		31.8616	7.62825	3.36981		23.9336	3.54632	4.04202		20.9914	1.95709	5.02852		14.8908	0.157398	14.9861		12.2095	0.0297358	16.421		10.2814	0.00988186	22.5944		5	100	1.54885		5	100	27.9024		5	100	21.1352
	29.592	20.9131	1.34441		36.1168	10.2556	2.36587		32.485	4.24406	3.54295		29.6146	8.65701	3.54915		29.9449	3.61901	4.30552		21.3418	1.94939	7.08631		16.2513	0.235002	12.098		9.46425	0.0479586	17.0816		15.8398	0.0107715	18.7252		5	100	1.48933		5	100	29.615		5	100	19.0166
	35.7277	20.195	1.40391		24.8659	11.0079	2.45955		25.4554	3.14841	3.5185		31.3842	7.16269	3.2671		27.2332	3.60134	5.59782		24.6326	1.96644	7.85529		12.7546	0.335625	13.8379		13.5189	0.0425891	16.6737		10.9421	0.0120449	23.7207		5	100	1.42355		5	100	31.2624		5	100	20.1484
	25.5692	19.8227	1.36971		29.7776	11.4354	2.36488		30.5179	4.32523	4.51914		31.1151	8.31598	3.51457		22.7853	3.54208	5.39364		23.5323	1.96707	7.18133		13.0257	0.332728	11.5181		12.3328	0.0406778	20.0944		4.7635	0.00936214	10.9523		5	100	1.50837		5	100	28.7818		5	100	20.6819
	30.1817	20.5842	1.40514		28.4048	10.7424	2.42779		18.2131	4.83576	2.54212		21.7283	7.53163	3.26922		28.8561	3.5005	3.61707		25.4802	1.95484	6.85458		12.0836	0.238507	13.019		9.48648	0.0469827	17.442		4.7635	0.00887754	19.8375		5	100	1.40687		5	100	32.8809		5	100	19.5247
	30.3954	20.4468	1.48802		25.6197	9.91802	2.33957		28.096	4.6301	3.85116		29.091	7.74887	3.20897		25.9531	3.59374	5.74081		22.2826	1.96779	6.38963		10.3226	0.152491	16.9794		10.3624	0.0516664	18.8548		8.27735	0.012486	30.2044		5	100	1.30942		5	100	34.0809		5	100	20.4254
	28.7053	18.998	1.49621		33.1908	10.5542	2.31398		24.3092	4.85082	2.10184		23.9248	8.10637	3.32401		22.3194	3.50442	4.34834		20.7432	1.9436	7.81719		11.9349	0.290525	12.5041		11.6651	0.0533293	15.8147		10.3529	0.0112763	12.8168		5	100	1.32516		5	100	31.6165		5	100	19.255
	32.7897	19.7263	1.40043		36.0353	11.4159	2.25743		33.8495	3.72897	2.76889		29.9881	8.16524	3.27197		22.7822	3.54285	4.41459		21.0022	1.96291	6.55645		10.9082	0.251516	12.9872		11.843	0.0379198	18.0902		10.673	0.00716841	14.1635		5	100	1.32516		5	100	33.3171		5	100	19.2365
	30.3496	19.683	1.47981		21.4248	11.4981	2.07454		28.163	4.21475	3.43237		25.9667	7.33888	3.45039		28.6423	3.61506	3.97589		21.7543	1.95618	7.52445		11.3026	0.355694	13.9028		11.4649	0.0291931	16.1235		8.0966	0.0114425	17.0817		5	100	1.39054		5	100	31.1359		5	100	20.0762
	28.0711	19.3196	1.52279		38.4827	11.0225	2.26201		24.4761	4.2804	3.15043		27.0935	8.03992	3.93669		23.9486	3.36255	6.01074		20.46	1.96114	7.64959		9.66734	0.24259	10.088		11.8421	0.0728254	15.867		8.6695	0.00642826	14.0248		5	100	1.48534		5	100	32.408		5	100	20.6295
	33.3755	19.2678	1.32723		26.5198	11.0134	2.45634		25.5572	3.44122	2.91365		24.4098	7.96751	3.58684		30.2233	3.53186	4.69514		24.6744	1.96352	7.76022		6.9452	0.388155	12.4066		11.2124	0.0430382	20.2874		8.99879	0.0107715	7.97899		5	100	1.37907		5	100	30.7603		5	100	21.1488
	29.7369	19.7867	1.451		32.5884	10.0363	2.23723		28.2118	6.92615	3.68253		26.4879	8.24286	3.24531		21.8781	3.60987	5.73229		21.9606	1.95611	6.7626		14.3694	0.237572	14.3346		9.7074	0.0310689	15.3777		12.0559	0.0107715	16.1244		5	100	1.37793		5	100	29.1298		5	100	19.025
	29.5636	21.3713	1.26141		24.6412	10.7971	2.15497		24.1538	5.43487	3.29238		23.9922	8.04596	3.39202		22.2055	3.69894	5.52922		22.8515	1.96568	6.03833		12.28	0.327478	13.1531		12.2495	0.0484448	14.3063		8.26387	0.00819631	13.3706		5	100	1.37793		5	100	32.2695		5	100	20.5242
	31.2326	19.6825	1.49682		28.7553	11.323	2.27838		24.5202	4.24095	3.58916		29.9171	7.62108	3.26893		33.8109	3.63971	3.9192		25.4816	1.96462	6.99145		7.98386	0.279046	16.7059		12.3322	0.0185247	18.7565		10.1775	0.0149753	24.0573		5	100	1.39678		5	100	30.2179		5	100	21.0497
	29.9142	19.9697	1.47497		23.5995	10.5665	2.26326		20.2942	4.16615	2.49255		21.6701	8.12005	3.44173		26.9978	3.45874	4.20021		27.0413	1.95591	7.51513		14.1095	0.363402	16.087		10.8065	0.0560835	18.5353		12.8427	0.0118908	13.6927		5	100	1.55668		5	100	26.803		5	100	18.0435
	29.7145	20.6834	1.4532		32.9855	10.8314	2.22589		29.1198	3.5512	3.5141		30.0308	7.38104	3.3048		30.8025	3.56135	4.15724		22.3846	1.96206	8.02426		7.9242	0.150719	13.7142		10.955	0.0482571	17.1221		9.7771	0.0120449	33.3883		5	100	1.44856		5	100	33.2093		5	100	21.4108
	28.2716	20.7463	1.46729		29.2017	10.8088	2.20276		28.9295	3.69781	4.02912		32.4788	8.25795	3.58483		22.4825	3.49645	3.78746		19.0172	1.97781	6.02392		10.8975	0.471734	13.3282		9.87028	0.0430434	14.6729		8.64993	0.00911453	22.2789		5	100	1.44856		5	100	30.5866		5	100	19.8507
	31.0262	20.548	1.38699		26.8802	10.9374	2.18206		23.6831	3.98667	2.9315		34.211	7.7199	3.66306		25.6673	3.69624	4.66635		20.8854	1.96247	7.31786		12.0113	0.193235	12.4382		8.21573	0.0366628	18.7346		9.65149	0.00803759	22.4936		5	100	1.44856		5	100	32.0045		5	100	20.2931
	29.6488	20.4257	1.33611		33.6286	11.0242	2.36424		21.177	4.12489	3.83165		35.8663	8.36641	3.41694		29.0611	3.54949	2.79558		22.5934	1.96265	7.26781		15.8965	0.392869	14.3348		11.8371	0.0313232	21.1037		7.36875	0.00791291	21.6237		5	100	1.44856		5	100	30.2628		5	100	20.2017
	29.0306	21.292	1.41591		35.3607	11.0392	2.34315		27.6926	5.22752	3.86717		32.1368	8.04449	3.6135		27.575	3.46138	6.06302		26.6237	1.95156	7.00633		12.0788	0.289414	13.685		12.1759	0.0366628	17.722		7.23943	0.00880297	17.0199		5	100	1.52507		5	100	28.41		5	100	20.2253
	29.3427	18.0802	1.39448		26.0178	10.4697	2.01747		26.7813	5.75681	2.87769		34.4523	7.89938	3.22487		26.5629	3.46843	5.28307		23.7412	1.96514	6.33078		12.2212	0.1667	13.7966		8.87381	0.031142	14.4261		12.1093	0.0104435	25.1514		5	100	1.34587		5	100	28.234		5	100	20.5724
	27.7654	20.9243	1.42654		25.6034	10.3124	2.12374		17.0056	3.84865	3.04013		28.6481	8.29331	3.53457		24.9597	3.51332	5.27989		26.6446	1.97092	6.93489		13.0389	0.268191	14.3272		9.66542	0.0362542	18.333		8.25473	0.0107715	19.0221		5	100	1.45738		5	100	31.3438		5	100	19.4073
	26.2649	20.5924	1.35712		24.4067	11.3898	2.29735		28.9858	4.5369	4.01114		19.5472	7.2227	3.25796		20.2759	3.67777	4.74643		22.5789	1.94764	6.82916		11.4453	0.352683	13.5035		10.7206	0.0393259	18.0465		13.8489	0.00682069	29.6966		5	100	1.40486		5	100	30.5781		5	100	19.1346
	31.5611	19.559	1.35782		25.3725	10.8412	2.47901		34.0437	4.21576	3.31783		30.1631	7.48427	3.23068		25.6631	3.3771	4.8594		22.2141	1.9503	6.52169		8.60401	0.165967	14.9988		10.7912	0.0363463	16.5		10.3288	0.00785469	20.1399		5	100	1.40004		5	100	31.5078		5	100	19.1064
	33.035	21.0076	1.27937		30.6007	11.1071	2.24406		26.9517	4.97292	4.04324		33.6117	7.9352	3.09161		31.8156	3.56776	5.67362		19.8845	1.96598	7.54819		12.3075	0.218524	13.4679		9.93533	0.0296941	17.6838		6.43054	0.00911453	25.595		5	100	1.40004		5	100	32.3039		5	100	19.5373
	29.5183	19.7431	1.54238		31.0257	10.826	2.37417		23.8649	3.9245	3.76425		28.8087	7.06147	3.54161		23.7111	3.5666	4.69589		26.6992	1.95369	6.07443		16.3465	0.394605	15.1679		12.5368	0.0618906	15.5276		9.10609	0.0100017	16.0761		5	100	1.21771		5	100	31.2347		5	100	20.8283
	30.1622	20.4359	1.35712		34.4542	11.6952	2.38274		21.4684	4.70513	3.1568		32.3325	8.64121	3.25445		22.7264	3.46577	5.96897		25.8121	1.96285	6.71745		11.5237	0.250745	14.968		11.7937	0.0362502	14.3675		6.50961	0.00778448	22.0824		5	100	1.34805		5	100	32.1903		5	100	20.4431
	30.9604	21.616	1.4636		28.4177	10.9784	2.30599		28.6993	4.21354	4.57053		35.6936	7.85753	3.79023		28.3892	3.47952	5.51305		20.4959	1.94999	6.45086		12.0731	0.302106	14.3111		9.79026	0.0398924	15.9362		9.88665	0.00717514	10.2641		5	100	1.34805		5	100	30.5918		5	100	20.0653
	28.6482	18.9208	1.5131		24.5752	10.9048	2.40395		26.3282	2.88254	2.76551		30.3054	7.96751	3.27016		21.9392	3.5178	4.27517		23.9772	1.96726	6.85956		10.9253	0.292704	14.4557		11.5618	0.0391903	16.3396		7.76255	0.01265	27.4532		5	100	1.42844		5	100	29.5416		5	100	18.9497
	28.9911	21.4984	1.25034		21.9765	10.2279	2.17467		26.3018	3.80597	4.09065		29.0338	8.14735	3.44913		28.341	3.48169	4.56305		22.4516	1.94779	6.23411		14.3234	0.184468	16.6275		11.0288	0.0491516	17.6071		13.9136	0.00795714	20.8355		5	100	1.42844		5	100	29.5151		5	100	20.1736
	31.3762	19.2638	1.43202		21.0802	11.8324	2.08155		16.7923	4.64886	3.31216		36.4958	8.23118	3.68684		27.363	3.5982	5.40214		24.4657	1.96083	6.44057		11.0776	0.348579	10.8646		11.0697	0.0340736	16.6166		7.4324	0.011805	12.6401		5	100	1.42844		5	100	31.8854		5	100	20.4171
	33.0123	19.0681	1.50502		26.796	11.4049	2.15583		21.3487	4.40914	3.51841		32.2699	8.26993	3.42213		27.4629	3.46881	4.96864		22.9064	1.97471	7.67077		11.2858	0.254177	17.4687		10.7875	0.0234361	17.6466		7.87016	0.0126235	19.7503		5	100	1.44018		5	100	30.993		5	100	22.3213
	30.6361	17.4096	1.37821		28.7434	11.2096	2.36015		21.5904	3.36095	2.73697		34.316	8.30546	3.10709		22.3655	3.48794	4.10511		24.7641	1.9688	7.89908		14.0564	0.259021	13.7483		11.1426	0.0291931	16.3828		7.69456	0.0115795	20.0217		5	100	1.30845		5	100	33.6301		5	100	21.052
	32.2493	19.0956	1.29891		18.6206	11.3533	2.25612		28.4557	4.09045	2.60023		30.8101	8.02997	3.44801		23.843	3.55698	5.99809		21.6614	1.95853	6.19424		14.3978	0.157566	15.2439		9.42892	0.0425438	14.4663		8.48364	0.0100896	17.179		5	100	1.42469		5	100	31.1601		5	100	18.6232
	30.7176	19.378	1.28302		29.7139	11.6525	2.38163		24.0766	4.34051	4.67413		35.1211	8.00188	3.46567		23.4751	3.6037	4.93771		25.0994	1.96285	7.73792		13.4979	0.248203	12.4772		12.1377	0.0309247	16.8396		8.96203	0.0101422	23.9658		5	100	1.42469		5	100	31.1301		5	100	18.7227
	32.2538	19.048	1.37495		30.0562	11.268	2.54936		22.1031	4.62659	3.07325		36.6957	7.38282	3.34622		23.017	3.48201	4.63339		22.507	1.9436	7.1176		17.6329	0.217398	13.6666		9.22447	0.0509638	17.9881		11.9612	0.0126314	25.8069		5	100	1.42469		5	100	31.7424		5	100	19.3235
	30.8065	20.2094	1.49628		21.2728	10.7193	2.25652		24.2621	6.45145	3.7145		27.5383	8.86202	3.18938		31.1471	3.55548	5.9538		29.9506	1.95114	6.74766		11.7279	0.387693	15.0415		11.8625	0.0295612	18.6657		9.6623	0.00716841	22.5539		5	100	1.50731		5	100	30.7836		5	100	20.1162
	24.6213	19.1461	1.31393		32.0385	10.7489	2.37486		23.519	3.42716	4.25137		30.8574	8.27589	3.31121		24.7098	3.5806	4.72496		22.8326	1.95689	6.26884		9.44819	0.351743	15.3785		9.43538	0.0362448	15.6653		5.01489	0.0128055	17.3479		5	100	1.36522		5	100	30.8761		5	100	21.3273
	33.5306	19.7259	1.2606		27.9407	10.9539	2.36488		23.5371	4.99936	3.98606		28.0711	6.89289	3.33575		23.7859	3.58868	4.4454		26.6572	1.97242	7.27621		10.978	0.278617	13.5409		10.5158	0.0448019	17.7404		9.44171	0.00785469	24.7722		5	100	1.34914		5	100	27.483		5	100	20.2277
	33.236	19.7481	1.39882		26.2804	11.3651	2.50674		29.7362	4.47819	4.20358		31.643	7.78293	3.45957		24.9802	3.53026	4.65134		22.1059	1.97641	6.30001		12.8865	0.236359	16.0696		7.92585	0.0234361	17.6826		10.2231	0.0108841	11.5606		5	100	1.42599		5	100	31.0088		5	100	20.2405
	28.1964	21.9331	1.43504		25.3906	10.4977	2.19453		22.1622	6.12406	3.67301		30.2606	6.96479	3.51546		28.116	3.55424	5.50598		22.9919	1.97474	6.86585		9.03942	0.435771	15.5568		8.61914	0.039501	18.8983		6.83257	0.00880297	19.8717		5	100	1.4055		5	100	31.3051		5	100	19.8223
	28.8417	20.1755	1.44879		28.0591	11.5567	2.27082		23.0192	5.66923	4.04264		26.5707	7.88854	3.46607		34.2031	3.46615	4.89626		26.6374	1.96285	5.71033		10.5977	0.331956	16.5191		11.7792	0.0499831	21.4419		5.71066	0.00803759	29.1012		5	100	1.4055		5	100	31.4344		5	100	18.7503
	30.483	22.1335	1.49688		30.7537	10.929	2.24169		35.1479	5.55234	3.63244		31.1004	7.21041	3.56188		26.5313	3.60091	5.06657		23.8139	1.96654	7.25598		14.5731	0.219623	12.2921		10.6138	0.0626647	17.5823		7.50875	0.009898	20.4891		5	100	1.4055		5	100	30.4309		5	100	20.843
	30.3135	18.9333	1.58015		30.4353	10.6374	2.10388		20.9742	4.10767	3.27932		31.9466	8.27574	3.23886		29.423	3.70975	5.07273		23.4565	1.96633	7.82224		5.14895	0.312911	10.8185		10.0602	0.0167513	14.473		9.63297	0.0139793	27.3493		5	100	1.39812		5	100	28.9645		5	100	19.3516
	29.5592	20.4961	1.40335		32.6915	11.4954	2.25805		12.9053	4.79316	4.20746		28.2075	8.01477	3.27844		21.9147	3.65026	5.34167		23.7556	1.94419	6.09143		10.14	0.367377	15.2272		9.06945	0.0363849	14.1847		10.532	0.0126235	20.4082		5	100	1.30649		5	100	29.9475		5	100	20.3936
	30.949	20.5914	1.48684		26.7066	11.5513	2.22526		27.9553	4.72616	2.9183		29.0194	7.73537	3.63861		29.719	3.52869	6.11817		25.8318	1.96863	7.16273		10.4774	0.174113	16.6802		13.0949	0.0425891	16.1622		13.6659	0.00717514	9.25982		5	100	1.5846		5	100	31.888		5	100	22.143
	30.7697	19.2207	1.44904		22.9664	11.4291	2.50206		28.8301	5.62072	3.14963		31.6251	8.42056	2.67929		22.3649	3.56592	5.2463		23.3199	1.95613	7.86857		14.0523	0.178768	17.367		10.8319	0.0496289	16.8089		4.96691	0.00986406	7.79204		5	100	1.5846		5	100	31.9692		5	100	21.0298
	32.0989	19.1653	1.36239		27.5516	11.0677	2.17086		25.1887	5.15317	3.1811		38.3541	7.49891	3.10851		27.645	3.65214	4.30772		24.0234	1.96807	7.2772		12.9115	0.254392	15.4206		12.7433	0.0489949	18.1229		5.6572	0.0100017	14.5236		5	100	1.40108		5	100	28.4619		5	100	17.2979
	29.9169	21.4587	1.50991		29.8481	11.6447	2.27376		27.187	3.95835	3.55095		30.3098	7.33133	3.40219		23.0204	3.56763	4.15063		22.6001	1.96177	6.86713		10.5955	0.25565	12.1423		11.3851	0.0362542	15.9103		7.7437	0.0101422	13.6023		5	100	1.36094		5	100	29.6884		5	100	19.8341
	32.2096	21.0439	1.36441		23.6006	10.8961	2.35403		26.8127	5.88177	4.56722		36.015	8.02128	3.4677		28.0358	3.5867	5.54347		21.2681	1.9713	6.07582		13.2727	0.295873	15.8864		10.2601	0.0432196	18.0512		13.4049	0.0101406	14.5827		5	100	1.4076		5	100	29.8553		5	100	20.5368
	30.7266	20.9057	1.4072		30.917	11.0422	2.2399		26.504	3.80687	3.83321		19.7243	8.06451	3.5116		23.9136	3.6264	6.49327		20.4165	1.94118	7.87074		8.01629	0.381999	12.3208		8.99391	0.0358665	15.7389		6.68642	0.00880297	20.9184		5	100	1.4786		5	100	29.2713		5	100	20.8113
	30.2103	20.448	1.41187		21.9274	11.047	2.3108		24.8908	4.36507	3.34802		30.8707	7.54757	3.24172		31.5847	3.55841	5.97084		24.6095	1.97661	5.97241		14.1654	0.379393	12.7747		11.3894	0.0377793	18.1538		11.8353	0.0101406	18.5677		5	100	1.36522		5	100	31.9822		5	100	21.3671
	28.0417	22.1091	1.30856		30.0185	12.3231	2.19156		28.3091	5.37607	3.6408		26.6724	7.675	3.41821		19.0985	3.57311	6.57416		24.564	1.95369	6.8267		9.2756	0.245713	14.4947		12.2118	0.0448019	17.8006		10.8446	0.0104435	19.7992		5	100	1.3299		5	100	28.5694		5	100	21.5079
	29.3364	20.7425	1.51975		26.0955	10.1351	2.03669		22.4349	4.50043	3.35159		36.2484	7.58034	3.35434		25.2948	3.63634	5.06075		22.53	1.95915	4.80979		13.4022	0.146398	15.404		9.48545	0.0631729	17.0186		9.04438	0.00717514	29.3169		5	100	1.3258		5	100	29.6647		5	100	20.4345
	28.1758	20.6051	1.48929		31.4115	11.2983	2.21167		22.9002	4.57314	4.16654		31.5358	8.04237	3.51457		17.3483	3.59669	5.42756		22.115	1.96177	6.80962		11.8337	0.236235	13.7612		9.94772	0.0467815	19.514		14.3014	0.0122059	23.3025		5	100	1.26947		5	100	26.5544		5	100	20.7499
	31.1192	20.6419	1.43697		25.8082	10.6032	2.09619		19.5045	5.41905	3.48418		24.1737	8.5326	3.02949		22.7865	3.59426	4.10922		23.385	1.97786	7.11683		13.7047	0.241789	15.3221		9.54738	0.0621053	19.9206		7.88428	0.0127326	22.2741		5	100	1.28594		5	100	34.4802		5	100	18.7497
	28.3344	20.437	1.4812		24.4275	11.0661	2.40927		23.5016	4.36451	4.20945		29.24	7.55412	3.47913		25.7678	3.51516	4.42227		24.9955	1.96644	6.07045		10.257	0.180427	10.4418		8.7343	0.0495374	18.7905		6.59629	0.00852361	20.1064		5	100	1.55293		5	100	28.6779		5	100	20.3796
	32.4285	21.0066	1.39138		28.3522	10.6874	2.30205		29.3287	5.38097	4.38783		29.3803	7.8231	3.6855		30.9538	3.72867	4.42776		22.3926	1.96453	6.26992		11.3632	0.354413	14.5688		8.44163	0.0489949	13.5722		9.47677	0.0126235	11.0791		5	100	1.43055		5	100	31.1987		5	100	20.0759
	31.0576	20.1905	1.48478		26.4621	10.8249	2.43432		32.9804	5.17726	4.00436		29.4534	7.9036	3.37514		27.2115	3.64944	4.73325		20.6837	1.982	8.14266		15.1832	0.349883	11.4915		11.7259	0.0166463	17.9588		6.56185	0.0149753	19.4621		5	100	1.39847		5	100	32.8879		5	100	19.5299
	25.0794	20.9353	1.44534		19.9144	10.7855	2.1802		26.7754	5.01557	2.83704		36.46	8.18095	3.17017		22.9322	3.50786	5.46265		20.1993	1.95245	6.81613		12.7345	0.239127	13.1692		8.81889	0.0469253	19.5871		8.45267	0.0107837	34.2623		5	100	1.27438		5	100	32.8359		5	100	20.0123
	31.7962	19.7094	1.3915		24.0902	10.9598	2.23569		23.6728	5.45555	3.84753		33.7269	7.3211	3.64188		30.1035	3.49861	4.58277		24.4372	1.96514	7.60184		13.3853	0.389362	13.7646		11.5267	0.0448019	16.9244		11.5701	0.015445	17.7733		5	100	1.54373		5	100	30.1608		5	100	20.3787
	30.7987	19.1336	1.49949		27.5159	11.046	2.3112		23.8945	4.71898	2.8724		30.9011	7.22984	3.62061		30.627	3.47714	4.2725		19.7955	1.95369	7.31919		10.8448	0.242445	13.2731		9.67058	0.0453657	18.2171		13.6458	0.0130054	14.8451		5	100	1.49078		5	100	31.0826		5	100	18.9986
	30.5747	19.0242	1.30864		26.2283	11.0077	2.46553		18.9938	4.71822	4.03566		34.0822	8.52596	3.27425		18.9179	3.51808	4.38729		20.1107	1.95667	6.25811		12.8602	0.364756	14.0523		10.3047	0.0511936	16.6291		10.9614	0.0105526	13.875		5	100	1.64441		5	100	32.9406		5	100	19.3382
	31.6676	20.0296	1.29744		22.8455	11.0929	2.41449		26.9916	4.80801	3.68779		24.7257	7.325	3.56159		26.672	3.45602	4.63529		19.8483	1.93843	6.47803		10.4602	0.258875	14.6779		9.61834	0.0424832	20.7377		8.96627	0.00880297	23.1885		5	100	1.28646		5	100	29.5895		5	100	20.6813
	28.8271	20.9673	1.51969		25.7602	11.4603	2.20382		37.3276	4.18684	2.55065		31.2951	7.6716	3.53055		25.946	3.54153	3.89612		21.4372	1.96061	7.61404		11.7655	0.28283	14.0626		10.5956	0.0340484	12.6871		13.2937	0.00869119	23.6757		5	100	1.39922		5	100	30.2704		5	100	19.8934
	29.0019	18.4471	1.46615		26.8843	11.5461	2.54835		20.429	6.72987	4.02241		28.3189	7.68405	3.08774		21.611	3.44893	3.59324		23.6067	1.95441	6.83362		11.5957	0.20809	13.3283		10.5042	0.0377793	15.7924		10.7699	0.0101406	20.1364		5	100	1.37572		5	100	28.751		5	100	18.354
	27.2545	18.1559	1.43139		29.9246	10.5351	2.38178		23.0276	5.89238	3.81429		25.6044	7.43447	3.41621		30.7732	3.57161	4.92382		22.6553	1.95743	6.15475		10.5688	0.297968	11.6354		10.1751	0.0511936	17.9164		9.93583	0.0104435	16.5303		5	100	1.38951		5	100	26.258		5	100	21.5319
	29.7127	19.5383	1.34805		36.6014	11.428	2.16827		32.2816	4.05295	3.832		26.5197	6.86632	3.59793		21.6189	3.44198	4.16667		23.5047	1.97498	5.76338		12.9196	0.158606	14.3255		11.1698	0.0445177	16.6949		10.9167	0.0101719	14.6672		5	100	1.33923		5	100	32.5583		5	100	20.8256
	30.6591	21.5492	1.2303		22.4559	11.4115	2.01191		28.0373	4.41552	3.75811		29.7438	7.49507	3.2411		28.3315	3.54758	4.82759		24.5073	1.94638	7.33388		14.0774	0.223553	10.4694		12.3888	0.0477236	20.3258		7.93144	0.0100017	17.2748		5	100	1.19277		5	100	29.2947		5	100	18.3945
	30.2953	19.8524	1.57789		27.0509	11.3412	2.72539		31.4782	5.62341	2.83616		25.1473	7.62825	3.30288		18.3572	3.54125	4.19417		20.7516	1.95043	7.07272		10.3765	0.262486	17.9396		13.3292	0.0484448	14.8732		9.87129	0.0105526	18.2795		5	100	1.38058		5	100	32.5945		5	100	20.4161
	33.6539	19.2808	1.45132		24.5588	11.7416	2.26404		23.6624	6.02366	3.07334		29.4328	7.17272	3.42509		23.6131	3.57849	3.10242		24.1756	1.96094	7.60691		14.2923	0.308695	13.5492		11.3496	0.043009	20.3885		7.09111	0.0133876	16.4068		5	100	1.31197		5	100	31.5897		5	100	19.8832
	27.9279	19.4518	1.29524		25.6239	10.8667	2.42869		23.6368	5.90479	3.89299		33.6954	8.00663	3.47971		25.5945	3.54189	4.06985		21.8917	1.96995	5.67785		13.8845	0.142921	15.6919		10.6778	0.0526016	19.6897		10.4308	0.012486	17.5479		5	100	1.26746		5	100	30.6013		5	100	21.6122
	31.6186	20.234	1.54949		23.1082	11.0409	2.33831		29.987	5.11315	3.18692		28.1861	7.49858	3.40541		28.0109	3.5959	3.92573		22.6612	1.95994	7.39133		11.5514	0.278617	12.7325		9.25867	0.0491223	15.5457		9.05127	0.0160678	14.5526		5	100	1.4949		5	100	29.156		5	100	20.3328
	33.3133	21.5563	1.49733		27.3597	11.5552	2.40937		25.7994	3.52109	3.73609		27.2219	8.1828	3.48732		30.909	3.50664	5.00812		21.3909	1.96071	8.00692		14.3459	0.306248	11.9684		9.60832	0.0617209	15.2201		10.852	0.0100966	23.3202		5	100	1.30456		5	100	27.7935		5	100	20.4575
	30.4236	21.1909	1.46829		35.6218	10.7524	2.43816		29.7383	4.94945	3.80345		36.9608	7.53692	3.32104		29.737	3.5667	5.95165		25.2429	1.95173	6.4402		9.46048	0.141168	13.5953		11.7461	0.0545607	15.8325		11.668	0.0119174	18.8242		5	100	1.30456		5	100	28.3576		5	100	20.4496
	30.2482	18.5224	1.48797		25.8446	11.1864	2.41714		25.5624	3.04754	3.68148		25.4162	7.85681	3.5797		25.7106	3.55005	5.22014		27.1194	1.96011	6.69074		10.7115	0.374827	15.4987		12.321	0.0521813	16.9326		12.6466	0.00852361	16.5428		5	100	1.45709		5	100	28.9469		5	100	19.5188
	29.1324	21.3604	1.26957		40.7183	10.3802	2.40313		28.7799	3.04508	3.87157		30.1222	7.76804	3.58065		33.5746	3.52912	4.95224		24.774	1.95767	7.17779		8.67405	0.355172	13.7283		8.46622	0.0156978	13.9665		10.0418	0.00880297	24.3955		5	100	1.4234		5	100	33.4791		5	100	21.6937
	30.5887	19.7129	1.4148		20.1785	10.4987	2.27311		25.0369	4.9519	4.11579		24.146	7.34803	3.28195		23.8274	3.52689	5.95356		24.4275	1.95369	5.7944		9.60069	0.187235	15.6102		11.3757	0.0291484	18.2346		8.67044	0.00735378	24.6794		5	100	1.36598		5	100	33.8398		5	100	19.4363
	27.7381	21.6627	1.6021		26.7678	10.7628	2.25893		19.8769	3.19545	3.40524		28.8917	7.2756	3.22479		23.4037	3.51724	4.74447		23.644	1.95958	5.99876		8.60696	0.469547	12.0479		9.36939	0.0341606	17.7909		7.32258	0.0110622	21.3408		5	100	1.49494		5	100	33.243		5	100	22.0518
	31.5959	20.848	1.30544		28.9788	11.4463	2.4144		27.0629	5.45838	3.48512		30.3745	8.29565	3.28802		32.3101	3.56421	4.75144		24.9889	1.95656	8.17094		10.3339	0.368256	13.6139		12.8511	0.0488102	16.7968		9.78274	0.0101719	12.8876		5	100	1.35558		5	100	33.2962		5	100	18.9868
	28.2999	20.1717	1.28993		25.8239	10.4072	2.54133		23.2182	3.95489	3.90869		22.459	9.32986	3.17714		25.3297	3.5527	3.78257		25.093	1.95442	6.57375		13.6746	0.213236	13.0799		10.3028	0.0448019	17.1745		5.87281	0.00837776	19.041		5	100	1.44588		5	100	29.5799		5	100	20.0731
	28.8056	19.7549	1.32044		27.503	10.7461	2.25917		26.9395	4.87778	3.2978		27.9034	7.95454	3.56775		20.5107	3.54125	3.2792		18.8082	1.94702	6.16701		10.0563	0.26165	13.0309		13.0035	0.025822	19.5352		9.13998	0.00682069	14.4861		5	100	1.37306		5	100	29.9421		5	100	22.87
	32.0009	20.5323	1.32379		23.4226	9.93121	2.34824		20.9154	4.71533	3.56349		28.5852	7.35647	3.22212		22.2046	3.50817	4.55423		26.818	1.94413	7.59859		11.3418	0.381419	15.9288		10.4554	0.0428381	15.1815		12.6444	0.00843762	27.7364		5	100	1.39399		5	100	31.0525		5	100	21.3922
	31.6979	21.1445	1.4931		41.5513	11.0178	2.24625		26.4279	5.26898	3.51164		29.762	7.58832	3.31167		30.2981	3.57945	5.21032		23.182	1.97258	8.99143		10.0835	0.378067	13.8135		10.7152	0.0445688	21.5303		11.295	0.00768976	25.3507		5	100	1.39399		5	100	31.1533		5	100	21.5839
	28.82	20.4966	1.41647		26.4051	10.6308	2.32014		26.4871	5.48929	3.55294		28.9316	7.49813	3.50874		25.0469	3.49557	4.37524		25.1489	1.9533	7.31729		12.2215	0.284886	14.9723		12.8218	0.0480292	13.2248		5.78981	0.00988186	21.8603		5	100	1.35842		5	100	28.5577		5	100	19.4768
	30.918	19.1319	1.42402		21.959	10.7331	2.31537		25.8168	5.16935	3.55317		26.4901	6.84851	3.1745		17.6988	3.70305	5.34877		21.0933	1.9505	6.29568		11.0543	0.211465	13.6695		10.9486	0.0294994	15.8188		11.2769	0.00842908	30.7866		5	100	1.35842		5	100	31.6912		5	100	19.3295
	33.6033	19.7132	1.41659		27.8002	10.998	2.40033		22.1247	5.18588	3.67459		30.9664	7.41455	3.25594		23.3724	3.65656	5.89709		24.8852	1.96818	7.03485		11.8497	0.452031	15.2741		9.21264	0.0303776	12.467		11.3376	0.00842908	23.9594		5	100	1.56525		5	100	28.9373		5	100	20.7486
	31.0112	20.4882	1.27976		33.8208	10.7529	2.25628		23.7505	4.48032	3.08873		28.8123	7.4183	3.21242		25.3121	3.68952	6.0363		19.4367	1.96586	6.91731		9.97556	0.277968	13.4588		10.2201	0.0507769	14.8183		10.6842	0.00852361	9.80824		5	100	1.43997		5	100	31.9609		5	100	20.0544
	31.1945	20.2216	1.39059		26.6513	11.497	2.07861		21.2196	6.22834	3.29066		30.6551	7.92776	3.32427		26.5679	3.60435	4.66825		24.1925	1.97788	6.49275		14.5977	0.168474	15.972		11.3892	0.0310689	20.4626		10.3872	0.00978829	20.0151		5	100	1.38102		5	100	29.3393		5	100	18.9381
	30.9985	20.6172	1.51772		25.4343	10.0462	2.10416		28.9295	4.02044	3.31783		31.6952	7.56766	3.28582		32.5563	3.53593	5.6297		24.8042	1.95853	5.3129		10.0561	0.298857	14.7713		10.8779	0.0504248	16.9779		6.74249	0.00887754	16.6138		5	100	1.22345		5	100	28.2984		5	100	21.0914
	33.0178	19.8862	1.47089		22.6379	10.917	2.20143		23.733	3.33808	4.38605		31.9494	7.91009	3.45116		28.4136	3.55463	3.87211		26.7336	1.96026	6.3775		8.37001	0.47917	14.8218		9.31856	0.0496289	13.5535		7.70552	0.00782451	8.95644		5	100	1.23535		5	100	30.411		5	100	19.4715
	30.4042	20.1751	1.29044		30.3089	10.097	2.18589		23.9056	3.44988	3.82156		26.0299	7.39053	3.5172		28.3954	3.48823	4.55011		22.6251	1.96674	5.78794		11.7736	0.144463	16.7092		7.00382	0.0626647	18.6507		10.7685	0.011101	20.4441		5	100	1.63402		5	100	31.4078		5	100	20.8392
	32.0351	20.3712	1.39534		30.0794	11.2767	2.17171		22.3685	4.46728	4.22394		33.3425	8.10612	3.13276		30.2133	3.64108	4.07545		28.3571	1.95156	7.16562		13.2228	0.426266	14.3729		11.7922	0.0395562	16.1499		8.0992	0.0127326	24.45		5	100	1.34524		5	100	32.2423		5	100	21.1197
	30.5346	19.21	1.42767		23.9161	10.7701	2.3815		24.8064	3.7627	3.74994		28.8758	7.97238	3.18839		31.1	3.65548	5.80361		25.2509	1.96007	8.03388		13.8144	0.279685	16.1214		10.9906	0.037852	18.0577		11.0729	0.0126235	22.4007		5	100	1.31751		5	100	32.0281		5	100	22.8604
	31.3994	20.6177	1.68564		22.1922	11.448	2.20676		23.9892	5.12259	3.41247		26.7984	6.397	3.3657		26.6344	3.54821	5.77405		20.9403	1.96667	6.3816		9.1166	0.314049	14.2703		6.91487	0.0340736	15.946		8.61126	0.00642826	22.3416		5	100	1.31751		5	100	31.042		5	100	20.5135
	30.4042	20.9357	1.43651		32.1588	11.0353	2.20247		21.5359	4.54348	4.20709		34.8177	8.02063	3.16983		30.0691	3.45113	4.11265		19.2031	1.96114	7.23086		16.9977	0.210196	15.1931		7.84379	0.0492532	18.1253		10.2431	0.00785469	15.6		5	100	1.47486		5	100	28.8925		5	100	21.5659
	33.0447	18.2789	1.4763		29.692	11.2748	2.36214		35.6654	5.04047	3.95846		32.296	7.57763	3.49988		29.0129	3.56155	5.89349		22.2055	1.95994	5.94041		6.345	0.415692	15.2527		11.2395	0.0347035	18.3171		5.82052	0.0112763	11.2483		5	100	1.3298		5	100	28.6369		5	100	20.377
	28.9242	20.1809	1.45709		28.4854	11.8963	2.27466		24.6043	5.22396	3.39443		21.6794	7.82716	3.168		28.7048	3.46792	4.77984		23.2201	1.96644	6.64149		10.8871	0.258062	12.5721		10.9873	0.0425891	14.3918		11.1635	0.0136731	17.0381		5	100	1.30226		5	100	29.709		5	100	20.4488
	30.5226	21.7113	1.48077		32.0005	10.6968	2.49		27.5127	3.25948	4.12286		27.0359	7.23327	3.33993		28.1837	3.55177	4.75986		24.0335	1.94974	6.86561		8.58952	0.254997	13.319		10.1695	0.0363849	15.399		5.06168	0.015445	26.1474		5	100	1.46194		5	100	30.8802		5	100	19.8797
	30.658	20.6542	1.34694		32.1482	11.2081	2.21103		29.3341	4.86806	2.80581		26.895	8.46139	3.33575		28.6889	3.58764	4.07251		21.417	1.95611	7.96263		10.1872	0.256527	12.9687		11.2336	0.0435266	17.9884		6.80458	0.0110622	26.2863		5	100	1.33229		5	100	30.4517		5	100	20.8475
	33.8909	21.5836	1.50149		22.6337	11.4602	2.35656		28.5116	5.32004	4.63294		28.6177	8.23772	3.46853		21.0734	3.56708	5.80565		20.113	1.96985	6.80975		7.67234	0.184236	18.0339		11.2617	0.0296571	15.4374		12.0603	0.0119174	19.5315		5	100	1.33229		5	100	31.7474		5	100	20.4639
	29.9589	20.3068	1.4233		26.17	10.9212	2.1591		31.5226	5.21255	2.49377		35.9198	7.64996	3.43007		29.4979	3.47865	6.11329		21.6629	1.95441	6.92309		12.7601	0.341083	11.9876		13.3173	0.0176485	19.3937		11.303	0.0127326	12.2091		5	100	1.48614		5	100	29.5085		5	100	19.9228
	30.08	20.6836	1.40005		28.0439	10.3218	2.24541		21.8338	4.11197	3.93828		32.0695	7.40982	3.21295		28.9748	3.5667	4.21962		26.4327	1.96431	7.48651		11.3134	0.381523	10.6067		10.6549	0.0512971	14.653		8.94596	0.00803759	19.6622		5	100	1.51375		5	100	33.7217		5	100	20.3586
	33.3153	20.9968	1.39712		27.158	11.0684	2.31906		26.7229	4.75707	3.01804		24.9722	7.20255	3.18468		33.6854	3.51796	4.92083		20.0192	1.96431	6.2878		14.3409	0.111307	14.5435		11.1716	0.0164374	16.1524		8.76249	0.010472	14.8872		5	100	1.33471		5	100	35.4369		5	100	21.2929
	28.7983	19.9702	1.47121		30.919	10.6199	2.437		22.279	5.18067	3.22894		33.6338	7.88096	3.29536		29.3688	3.71595	4.83705		20.3015	1.96288	5.47937		12.7987	0.24425	14.449		11.1879	0.0486692	16.7874		12.0558	0.0100017	24.9815		5	100	1.31017		5	100	31.1208		5	100	19.9367
	27.9293	20.6848	1.32143		35.5348	10.8517	2.20482		19.2287	5.11141	4.60383		30.8783	7.77419	3.24098		33.8906	3.45623	3.86499		22.7186	1.94912	6.80975		14.156	0.238409	14.7283		9.9146	0.0630387	15.2986		11.8018	0.0109061	24.1317		5	100	1.31017		5	100	34.1155		5	100	20.9398
	28.2721	20.6743	1.45183		26.3741	10.4981	2.27067		25.8821	6.42501	2.96761		36.8532	7.51415	3.38097		23.318	3.70319	5.00769		24.81	1.95576	7.30192		12.0312	0.453863	12.3442		13.5606	0.0297358	16.5139		8.38417	0.00880297	21.687		5	100	1.49334		5	100	31.9655		5	100	20.2746
	31.7671	20.3064	1.64061		29.1704	11.4539	2.42779		28.4536	4.66385	3.60929		35.0721	8.37464	3.31019		25.5196	3.58048	3.98812		21.5593	1.96608	6.42972		14.4925	0.14555	14.4588		10.3232	0.0326765	16.3598		11.3534	0.0114425	8.98498		5	100	1.40588		5	100	31.5349		5	100	20.0605
	30.6975	20.7933	1.452		25.8089	10.6376	2.32351		33.4312	4.92443	3.2989		31.5221	7.33375	3.23512		23.266	3.75303	5.4195		24.4039	1.95862	7.74022		8.43562	0.257139	13.0699		7.73315	0.0323773	16.9484		10.5301	0.00936214	33.5594		5	100	1.47164		5	100	30.7716		5	100	18.8207
	28.3972	20.9148	1.38803		30.9543	11.3229	2.41153		18.9757	5.1748	4.28409		29.9135	8.26352	3.90322		26.6789	3.45731	5.03327		25.6182	1.96705	7.20177		13.3474	0.220868	15.3301		10.183	0.0467815	19.1976		5.53145	0.0123832	21.638		5	100	1.414		5	100	32.5933		5	100	20.1448
	28.9917	19.9589	1.49139		27.8939	10.872	2.3321		22.6616	5.28922	4.41236		30.4659	7.7932	3.2269		29.9688	3.63212	5.61603		20.7586	1.97258	7.45027		9.15701	0.396519	15.0431		9.63793	0.0377923	17.0056		9.94326	0.0104435	32.8621		5	100	1.57187		5	100	30.495		5	100	21.4017
	30.4647	20.9657	1.4162		29.2371	11.165	2.19449		18.2062	4.08783	4.18333		34.0896	7.87556	3.62755		21.4039	3.54224	5.60667		18.94	1.95046	7.31303		8.82736	0.40627	11.3282		11.2524	0.0478222	16.9738		7.46174	0.0101422	13.8714		5	100	1.55187		5	100	31.0807		5	100	20.719
	27.8116	19.485	1.45605		29.5881	10.4535	2.41515		22.7404	4.22923	2.31648		24.1644	7.82215	3.37933		30.0311	3.55778	5.64684		25.3027	1.96115	7.37032		12.8297	0.113593	13.8335		9.79979	0.011364	16.3717		7.52306	0.0127326	10.5647		5	100	1.31089		5	100	30.7014		5	100	20.7195
	26.5903	20.3052	1.3666		25.9966	11.4944	2.56674		25.4556	4.37361	4.18678		32.3838	8.01214	3.55324		30.8134	3.61352	4.79188		20.6369	1.95709	7.40163		12.1827	0.348143	14.284		9.11969	0.0491516	18.5504		10.4428	0.00716841	19.2198		5	100	1.28556		5	100	30.6037		5	100	20.2949
	28.3585	20.3533	1.36522		32.23	10.6795	2.36879		24.7523	4.258	3.17925		31.9989	8.76697	3.45887		18.9702	3.64994	3.44821		20.8236	1.96568	5.5752		14.4232	0.297968	11.0825		9.2852	0.0522065	14.3002		8.38412	0.00887754	24.3267		5	100	1.49798		5	100	26.8473		5	100	21.297
	34.2881	18.8144	1.31751		28.4014	10.7858	2.30086		21.1514	4.9612	4.27623		29.9247	8.52179	3.3211		26.0828	3.65026	5.29232		24.1251	1.97183	6.72906		14.2656	0.409974	14.0451		9.05679	0.0375554	16.3434		8.58137	0.00880297	13.653		5	100	1.41		5	100	29.2155		5	100	19.317
	27.2427	20.0281	1.37629		23.1596	10.4586	2.51304		26.1411	4.56601	4.38386		27.5154	8.16659	3.33971		22.8934	3.51607	5.81283		24.3329	1.9688	7.32461		16.1261	0.360344	13.8215		9.37124	0.0416166	16.9851		5.34228	0.0120011	29.6001		5	100	1.41		5	100	30.2834		5	100	20.0607
	32.7045	20.0146	1.46134		27.4863	10.5275	2.40857		27.1896	5.74616	3.62285		27.9244	7.55734	3.19765		25.1676	3.65646	4.29988		20.6014	1.96247	7.23481		9.7447	0.269608	14.055		10.0813	0.0437377	20.7122		8.22331	0.0101422	25.0409		5	100	1.53474		5	100	27.5058		5	100	19.7417
	32.036	19.461	1.39146		21.5278	10.6017	2.45349		25.7551	3.57902	3.69903		21.8001	7.86613	3.44009		18.3197	3.52892	4.60685		21.1702	1.95312	6.75841		12.3382	0.394287	14.7567		9.87993	0.0303776	17.3373		7.68974	0.00791291	20.9453		5	100	1.39799		5	100	25.3987		5	100	20.5079
	31.4136	21.261	1.32444		27.7782	11.2773	2.27694		26.1537	4.91775	4.02334		36.3517	7.92984	3.36069		28.6155	3.52245	3.84343		21.3304	1.96818	6.74309		15.2795	0.345885	13.41		11.6394	0.0409297	15.9819		9.3263	0.01265	20.6215		5	100	1.44396		5	100	30.8177		5	100	20.3338
	28.4227	20.4049	1.28025		29.889	11.1425	2.31785		32.4018	4.45603	4.29263		28.7134	8.19807	3.40114		22.7085	3.6244	5.95129		24.3826	1.94024	5.84548		11.0007	0.282036	14.0405		9.33888	0.0335075	17.0704		9.12722	0.0100017	12.1525		5	100	1.40089		5	100	29.5554		5	100	19.9244
	29.5151	20.002	1.35535		22.8231	10.9728	2.26873		27.2461	5.04334	3.89606		31.8305	8.11684	3.20594		28.5659	3.56924	6.05529		23.4814	1.97273	6.41423		9.73556	0.41772	11.2063		11.4651	0.0441718	17.0846		12.6742	0.00852361	19.0128		5	100	1.56344		5	100	28.037		5	100	21.6139
	29.1562	20.1992	1.51628		29.4887	11.3849	2.45417		26.677	4.36397	3.40486		25.7003	8.26846	3.48011		22.0146	3.46269	4.92943		24.588	1.95492	6.65781		11.2587	0.355002	14.645		11.9811	0.0507769	17.9831		10.5005	0.0107715	10.9232		5	100	1.43507		5	100	28.7826		5	100	20.4455
	29.9564	20.0715	1.3364		25.8162	10.9259	2.38155		24.2991	5.03755	4.31852		32.5199	8.32279	3.23891		22.8393	3.54367	4.595		17.8809	1.97163	6.90345		11.1606	0.0900026	14.6139		10.1569	0.0617209	17.3859		11.0944	0.0127326	23.9975		5	100	1.32273		5	100	28.5558		5	100	19.7655
	36.7232	19.9446	1.47916		23.3928	11.1153	2.33035		20.7263	5.24717	3.62645		30.0239	8.25903	3.13618		29.1062	3.53293	4.6972		18.6588	1.96866	6.53245		11.9723	0.264585	12.0651		11.2961	0.0281293	16.2669		12.3133	0.00940066	25.5693		5	100	1.3856		5	100	30.7519		5	100	20.0296
	28.0918	19.5885	1.42552		35.0036	11.5027	2.25331		27.345	3.27621	3.71795		27.0465	7.46358	3.28		21.1345	3.663	4.58537		25.0679	1.95864	5.60886		16.9163	0.359801	10.4012		12.8269	0.0333453	16.2382		11.664	0.0109236	23.5425		5	100	1.53172		5	100	32.8966		5	100	20.9739
	33.0034	21.85	1.44152		24.7812	11.4213	2.30878		26.5628	3.78209	3.33165		32.1424	7.78515	3.51146		31.9109	3.38034	5.35635		23.9349	1.95917	6.32632		10.3089	0.352256	15.7106		11.3556	0.0432196	16.9943		10.0882	0.0133876	24.4471		5	100	1.52589		5	100	30.8761		5	100	21.0349
	30.8153	19.9407	1.50019		26.9628	10.8079	2.38356		25.1773	4.88723	3.34425		27.7517	8.15919	3.55161		24.4111	3.61683	5.45711		20.3851	1.96995	7.88856		9.63056	0.212169	13.2947		10.2242	0.0427659	18.0172		8.3501	0.00988186	14.8634		5	100	1.31081		5	100	28.0518		5	100	20.4126
	28.3748	19.8619	1.27651		23	11.4224	2.53001		25.9819	4.71329	3.83221		27.2768	7.46968	3.42051		24.717	3.55636	5.63853		23.4626	1.94764	6.99274		7.81949	0.26313	13.6883		10.6274	0.0290586	19.7008		12.2371	0.0105023	26.8674		5	100	1.51696		5	100	32.4964		5	100	20.3644
	34.9597	19.2181	1.43759		21.0265	11.8429	2.30688		23.9511	4.44891	3.69098		26.2385	7.93086	3.2088		26.3033	3.36912	5.37409		22.6564	1.96274	7.42664		8.14975	0.28462	12.7266		9.62952	0.0513452	18.114		7.9837	0.0100017	31.5255		5	100	1.51696		5	100	30.4212		5	100	21.6069
	28.5027	20.1227	1.52341		27.9969	10.7532	2.29585		24.8339	3.60442	3.68601		23.3686	7.35139	3.39144		28.5089	3.56955	5.5836		23.0894	1.95125	6.82355		6.38629	0.441656	15.6995		11.2462	0.0279702	15.2917		8.42485	0.00938786	11.7101		5	100	1.49926		5	100	33.3054		5	100	21.052
	34.1982	21.4807	1.43202		26.7759	10.9704	2.35446		20.2505	4.3351	4.14401		32.0071	7.73663	3.45158		28.973	3.61423	4.10299		24.1468	1.96412	5.70171		9.53109	0.180781	16.1963		10.0152	0.0386413	19.3618		7.76052	0.0109115	23.089		5	100	1.35159		5	100	26.4589		5	100	19.7601
	29.8675	20.693	1.40363		21.9038	11.9289	2.2057		24.8736	4.43783	3.48689		29.6262	8.29643	3.40191		25.993	3.49587	4.86335		25.5972	1.94702	7.80195		15.2933	0.307285	13.565		10.9212	0.0362448	15.6897		8.28409	0.0100511	17.7894		5	100	1.36919		5	100	27.4267		5	100	21.1094
	32.7114	21.6668	1.35861		27.7461	11.2732	2.22284		24.8806	4.32354	3.43262		27.1994	7.88372	3.50516		26.1533	3.5214	5.40267		20.8013	1.94809	8.22353		11.23	0.240439	15.1734		11.2069	0.0437131	17.1241		11.602	0.0114744	16.6522		5	100	1.36919		5	100	31.3563		5	100	18.6167
	27.8813	17.56	1.41671		20.2522	11.3794	2.27575		21.0917	2.72957	3.58247		26.773	7.51463	3.46144		27.2776	3.6364	5.60496		23.0501	1.96807	6.3413		13.4105	0.230039	17.1157		10.1832	0.0380083	17.0788		10.9679	0.0103973	21.1621		5	100	1.46159		5	100	30.9221		5	100	19.2764
	28.8721	20.8853	1.33066		30.3702	11.4077	2.15329		23.6678	3.98403	3.93164		34.6469	8.04577	3.27844		35.1797	3.61294	5.625		25.1745	1.96059	8.06769		9.84866	0.30128	17.273		11.9484	0.0326464	17.2224		8.69209	0.0141935	14.8578		5	100	1.46159		5	100	29.1234		5	100	19.8936
	32.0815	19.8907	1.49621		27.5274	10.6853	2.41002		25.0538	4.77005	3.7979		28.53	8.42457	3.37743		23.125	3.61466	3.86503		24.4559	1.94218	6.45965		9.86792	0.318113	13.3245		10.1781	0.0360278	16.6674		3.33972	0.0101719	20.2405		5	100	1.39327		5	100	29.9517		5	100	20.3169
	30.2481	19.0029	1.41895		28.8016	11.1657	2.14283		31.2732	5.92273	3.31595		28.1418	7.92242	3.27266		29.0255	3.56874	4.56758		24.5414	1.96059	7.25976		17.1454	0.341258	13.5812		11.4269	0.0377923	12.932		8.0107	0.0112442	25.4417		5	100	1.39708		5	100	29.892		5	100	20.813
	25.0603	19.2812	1.28825		29.0898	11.7352	2.31453		26.0036	3.87291	3.5314		31.6161	8.03159	3.32725		35.8616	3.59776	4.03685		20.9402	1.97459	7.08688		7.46405	0.288412	9.34463		9.53482	0.0474288	17.7026		12.2953	0.0126235	23.6311		5	100	1.31467		5	100	29.6607		5	100	19.8441
	34.615	18.9137	1.43194		29.7787	11.1527	2.34388		24.6991	4.10167	3.8566		30.6483	8.4679	3.40758		26.4415	3.52726	3.79262		20.4586	1.96187	7.13976		7.92497	0.228789	14.699		10.4659	0.0539672	16.0995		11.7428	0.0100017	17.2891		5	100	1.35264		5	100	32.1512		5	100	20.1808
	29.9198	19.0641	1.51142		24.7677	11.008	2.63132		22.9203	3.5288	3.4085		37.0142	7.54208	3.26422		14.1065	3.54208	5.28404		25.5988	1.96869	5.82095		10.791	0.210196	16.9055		10.8503	0.0309247	18.6854		10.836	0.012835	21.064		5	100	1.47958		5	100	26.7738		5	100	18.7766
	28.7055	20.6208	1.4234		19.7063	10.4224	2.14131		21.4907	5.76907	3.82984		34.7774	7.84477	3.42328		26.3645	3.53022	5.19851		21.3204	1.95758	6.098		15.3845	0.15918	13.3454		10.804	0.0398995	15.489		7.96508	0.00676204	21.0033		5	100	1.47958		5	100	32.3201		5	100	20.0243
	30.1568	20.5892	1.35832		24.3842	10.5695	2.32548		25.0658	3.88721	3.4525		31.0725	8.0489	3.43398		26.4394	3.52332	4.59505		22.952	1.95689	7.07459		12.4537	0.257139	11.7282		10.7347	0.0278955	21.1715		13.7536	0.0104435	21.0255		5	100	1.43754		5	100	36.0071		5	100	21.6668
	31.0861	20.5998	1.56294		23.8697	10.6238	2.33348		27.5809	4.4341	3.31868		31.3494	8.16354	3.40878		27.4405	3.47822	4.94786		24.2073	1.96863	6.45842		8.60401	0.284118	14.9494		10.757	0.0363849	15.5033		12.1853	0.0100017	15.5015		5	100	1.6497		5	100	33.2976		5	100	20.602
	26.002	19.5385	1.37482		29.7379	12.0081	2.2398		31.9729	4.70988	3.54406		31.8509	8.04672	3.09751		19.8165	3.43467	5.59824		22.8553	1.95173	6.18848		11.3601	0.205985	14.2373		10.0463	0.0409569	18.3519		10.0935	0.0109115	18.1711		5	100	1.458		5	100	31.1248		5	100	21.8623
	30.9714	19.783	1.46136		27.0776	9.9885	2.2813		31.2872	4.69368	3.94872		31.6336	8.31436	3.55375		23.1684	3.4389	4.64849		27.9534	1.96613	7.00669		10.8572	0.355265	14.766		9.06164	0.0484027	14.1738		7.89027	0.0122556	17.3123		5	100	1.33993		5	100	27.5684		5	100	19.8197
	27.2886	20.0975	1.40391		25.802	10.5568	2.4205		29.4799	4.31628	2.97406		29.1095	7.71918	3.42477		30.3258	3.49035	5.73681		21.9014	1.95043	6.34629		13.2145	0.299784	12.5527		11.1318	0.0363463	13.9037		7.02081	0.0112763	14.5283		5	100	1.45578		5	100	30.3749		5	100	22.1147
	34.3593	19.5463	1.50405		30.4759	11.1045	2.421		34.4986	5.47069	4.20085		31.085	7.81974	3.5258		26.4038	3.54532	5.1009		23.4714	1.95321	6.52019		14.5641	0.263323	15.5307		11.3552	0.0566842	17.9729		7.6839	0.00642826	9.51666		5	100	1.38417		5	100	30.2771		5	100	19.911
	26.5637	20.434	1.39212		34.2476	10.6089	2.27886		25.9759	5.14503	2.12291		37.9673	8.37014	3.36146		19.5736	3.48352	4.58526		25.6094	1.95862	5.49658		14.7522	0.193799	16.2825		11.0027	0.0480292	16.498		16.7651	0.00869119	25.7842		5	100	1.38417		5	100	33.8467		5	100	20.92
	30.9913	20.3112	1.40108		39.801	10.5549	2.37084		28.1606	3.5538	2.7955		29.2628	8.33681	3.6145		23.9977	3.56608	5.02589		21.5111	1.96026	6.27338		12.9984	0.361629	11.6977		11.1698	0.0471135	17.865		15.7542	0.00768976	26.13		5	100	1.26468		5	100	34.4261		5	100	20.9527
	27.6996	19.6808	1.3283		23.7512	10.7874	2.02761		36.4632	5.36643	4.00327		33.7877	7.98354	3.39834		27.7739	3.62869	5.1434		21.0464	1.96864	6.91983		8.42467	0.323571	13.8739		9.52731	0.0377749	16.6524		11.0293	0.0112442	20.9338		5	100	1.50673		5	100	32.7491		5	100	20.4378
	29.6846	19.1681	1.46011		23.2033	11.2218	2.24297		23.8723	4.5268	4.27311		25.8655	8.15604	3.15832		27.402	3.5842	3.96823		18.4301	1.96707	6.45747		10.96	0.347057	13.9894		11.0665	0.0512303	15.1934		8.42659	0.0126235	23.018		5	100	1.49631		5	100	30.8959		5	100	21.1385
	33.2322	21.2883	1.47473		30.2568	11.3459	2.24007		22.9744	4.20254	3.80696		33.5012	7.52162	3.50975		24.0102	3.611	4.94787		25.6697	1.95037	7.01603		11.7434	0.311497	13.7234		10.1916	0.0546114	16.9236		12.2228	0.0104435	10.6859		5	100	1.46053		5	100	31.6753		5	100	18.7565
	29.1815	19.0943	1.48756		24.1424	10.7894	2.22281		30.2366	6.0317	2.99828		25.2654	7.5094	3.27876		30.3241	3.49417	4.68185		23.4813	1.96358	7.45511		11.6067	0.42779	14.3101		10.2856	0.0517522	17.1922		8.13372	0.0101406	19.7015		5	100	1.51672		5	100	31.8456		5	100	21.2098
	33.1991	19.8313	1.59037		30.2941	11.3745	2.27423		26.5687	6.92685	3.35761		32.2359	7.64648	3.52808		26.2059	3.50741	5.19156		24.6239	1.9597	7.4595		11.2734	0.497336	16.8222		10.2861	0.050137	15.0545		15.0232	0.012835	19.6183		5	100	1.37851		5	100	29.4451		5	100	19.2658
	33.1188	20.483	1.43194		32.5252	10.9557	2.37986		25.1778	2.86537	4.47137		32.6856	7.65841	3.2526		25.9644	3.46214	3.7793		27.6211	1.967	7.23119		13.1665	0.292704	13.8804		10.3107	0.0518411	17.9117		8.38317	0.0114744	14.7181		5	100	1.50651		5	100	30.5089		5	100	21.6012
	30.6095	19.6283	1.48478		25.9387	10.7756	2.26531		23.5187	4.60115	3.80596		31.8954	7.57342	3.50666		23.8674	3.50544	4.435		20.13	1.96887	8.04291		15.3012	0.337964	13.3925		12.2291	0.0443389	14.3127		8.05971	0.00869746	19.8138		5	100	1.41674		5	100	33.3542		5	100	19.0779
	32.4915	19.7019	1.40257		27.0968	10.8303	1.95982		26.4152	5.4153	3.29217		26.0918	8.16982	3.64645		26.6821	3.53116	5.68521		18.848	1.95447	7.41467		12.0732	0.21894	15.6654		8.68973	0.0234361	14.7778		11.7216	0.0139793	26.643		5	100	1.3734		5	100	31.9228		5	100	20.1268
	26.3263	19.7867	1.39091		31.142	10.7877	2.39895		27.1543	4.57078	3.02307		24.4988	7.35771	3.29759		32.1511	3.56188	4.20389		23.2518	1.96991	7.50709		12.3898	0.29023	15.0851		10.9577	0.058448	14.6654		3.58968	0.00682069	24.2571		5	100	1.44826		5	100	32.3574		5	100	19.6331
	31.5598	20.9828	1.45367		31.1617	10.8075	2.45842		17.1862	6.15728	3.48051		29.234	7.6499	3.39185		25.6224	3.47563	4.48019		22.6455	1.96453	5.50226		10.9287	0.382877	10.3147		7.89605	0.0515816	19.4545		5.82189	0.00852361	16.6285		5	100	1.48361		5	100	30.4217		5	100	21.0893
	31.7541	20.8631	1.37813		32.0225	11.0359	2.09106		31.2	4.71218	3.03148		28.0147	7.76082	3.50271		27.1119	3.61364	4.50736		21.7085	1.96799	7.25159		13.5372	0.431577	11.8427		11.5015	0.039646	16.2354		8.55704	0.00785469	23.0287		5	100	1.31377		5	100	27.5724		5	100	19.3517
	29.5073	19.3948	1.35758		21.0459	11.2798	2.3399		24.1697	4.77521	3.5123		31.282	7.94912	3.34103		31.2586	3.57011	4.49857		22.5816	1.94999	7.69617		14.0066	0.26509	12.0469		13.1668	0.043732	18.5579		8.92731	0.0107715	22.2		5	100	1.41364		5	100	31.7964		5	100	19.4052
	32.6387	18.8495	1.58926		24.9954	11.063	2.12923		24.2883	5.00989	3.92175		27.3301	7.37446	3.43036		18.615	3.6709	3.80421		21.3764	1.96374	6.76318		9.70036	0.379758	13.9272		11.3719	0.043009	15.2124		6.83355	0.00682069	17.1234		5	100	1.41364		5	100	31.3414		5	100	20.5273
	30.6143	20.5217	1.50591		31.5561	11.1278	2.40228		19.3803	4.7673	2.80886		23.8343	8.23897	3.61097		29.7288	3.54369	4.15332		24.5351	1.95593	7.94771		9.80309	0.410101	17.0223		12.809	0.0363849	13.6663		8.00008	0.0105526	20.248		5	100	1.41364		5	100	30.2515		5	100	21.6656
	29.6019	19.9964	1.51206		21.3007	10.9619	2.28707		25.6997	5.77584	3.54052		33.82	7.82373	3.63088		33.2154	3.63034	4.28171		21.8681	1.95402	7.66185		11.0119	0.241998	10.4618		10.1552	0.0299035	20.252		10.6183	0.012486	17.1952		5	100	1.52512		5	100	30.1584		5	100	20.3138
	28.0728	20.52	1.4283		24.6797	11.3658	2.21267		24.2839	4.29758	3.60881		28.594	8.52161	3.45668		25.2717	3.48967	4.29787		27.9149	1.97486	7.16915		8.99893	0.351332	14.5189		10.6605	0.0337506	15.3217		9.09677	0.00690115	24.9378		5	100	1.51756		5	100	27.9987		5	100	19.1648
	30.2702	19.8946	1.40188		24.4509	11.2341	2.22409		26.3436	5.76935	4.05546		35.9534	7.42811	2.99679		24.2656	3.52988	4.81199		23.9524	1.96644	6.99145		10.5117	0.28393	14.7057		10.0173	0.0483394	14.0299		9.93837	0.00791291	20.3737		5	100	1.36647		5	100	26.9181		5	100	21.7094
	34.0797	22.2615	1.36677		27.3283	10.2746	2.16415		25.5525	4.40315	3.95204		27.627	7.8545	3.07992		26.6115	3.63365	4.15713		26.0076	1.95097	6.89821		12.1165	0.304241	15.2057		11.6357	0.0403226	19.5447		7.57552	0.0105526	14.9149		5	100	1.48288		5	100	27.162		5	100	18.5557
	30.9534	20.9841	1.48922		30.2824	11.9457	2.30205		25.2701	6.08133	2.87333		30.9909	8.6014	3.22431		29.0518	3.43103	4.03537		23.343	1.97792	7.18541		9.71452	0.290759	15.5985		9.05847	0.0491223	19.5785		6.47614	0.0100896	28.7286		5	100	1.30595		5	100	30.2106		5	100	20.7235
	30.1516	19.9234	1.35559		25.421	11.1071	2.48951		27.0082	5.41674	3.46835		28.7179	6.81793	3.3461		30.0087	3.60183	6.18824		24.2875	1.96265	7.72975		12.9422	0.466529	14.8906		11.3752	0.0430382	17.886		9.15393	0.00953722	27.2154		5	100	1.33984		5	100	30.1084		5	100	20.2937
	31.2397	20.2499	1.40391		23.1874	10.4927	2.24661		30.7837	4.89662	3.67288		31.6573	7.57195	3.2945		29.2232	3.44312	6.8371		22.0318	1.97163	5.98399		8.23412	0.158212	11.8257		10.1046	0.0424415	18.9511		7.7371	0.0115468	20.835		5	100	1.41549		5	100	30.3538		5	100	19.1339
	28.8352	19.9307	1.35042		26.1665	11.1238	2.03581		18.2567	6.01906	3.64098		27.9182	7.51204	3.52335		29.6206	3.66003	3.84592		24.2421	1.96026	6.85204		12.9087	0.378982	15.0452		12.3818	0.0321537	14.3215		7.65125	0.0135426	19.8461		5	100	1.28783		5	100	27.8599		5	100	19.0582
	34.1895	21.4965	1.49793		27.6837	10.3913	2.299		20.1958	5.81959	4.34964		36.1029	8.78177	3.20395		31.8064	3.49314	4.27301		23.6759	1.96374	5.88697		10.7806	0.252704	13.3095		9.59853	0.0269005	19.1266		13.5436	0.00953722	5.28209		5	100	1.23754		5	100	27.179		5	100	20.0156
	28.0288	18.7913	1.20647		33.1743	11.5421	2.27423		25.7422	4.72589	4.15855		28.4889	7.676	3.26237		24.2588	3.45528	5.67822		21.5711	1.95743	6.76166		10.3688	0.226062	14.2771		9.74285	0.0331488	15.3201		8.36679	0.00791291	12.0176		5	100	1.40237		5	100	31.2395		5	100	20.5703
	33.2862	20.05	1.47879		32.3482	10.9202	2.24067		31.0403	3.29748	4.16685		35.5565	7.36206	3.15764		25.1698	3.53523	5.98768		19.9854	1.96274	7.66489		13.3192	0.348398	15.0112		10.3743	0.0588031	17.173		10.5397	0.007926	20.3726		5	100	1.42251		5	100	28.5783		5	100	19.7938
	27.2682	19.3886	1.47161		33.6862	10.3643	2.40969		23.036	5.05788	3.80711		27.6814	7.47965	3.41492		21.0482	3.49547	3.92059		29.1442	1.96464	6.83647		12.5027	0.380911	14.6002		9.43797	0.0469827	16.453		9.8817	0.0114425	22.1186		5	100	1.42251		5	100	27.2683		5	100	21.1006
	32.9258	18.9509	1.48614		32.9231	11.3563	2.41646		23.0032	5.1695	3.77889		26.1656	7.47815	3.54703		22.5325	3.68091	4.5829		25.6689	1.965	6.78278		15.2481	0.384519	13.7674		10.8529	0.0460975	16.411		9.83593	0.00880297	21.5402		5	100	1.39384		5	100	28.3396		5	100	20.2838
	29.2316	19.999	1.60779		30.0388	11.8255	2.32969		28.1462	4.03509	3.49657		32.6982	7.91109	3.27266		27.3447	3.5724	4.65221		20.0319	1.95984	5.59094		13.1482	0.375447	14.3342		11.3216	0.0183353	14.2786		9.44848	0.0133876	19.5057		5	100	1.39384		5	100	33.1991		5	100	20.3452
	31.1293	20.0509	1.3641		29.0728	10.517	2.27858		28.7987	4.61816	2.26938		28.1269	7.01173	3.33234		27.5136	3.63979	5.76171		20.1455	1.94667	7.35638		12.5502	0.302743	15.5688		8.18	0.0406085	17.9164		7.2783	0.0105526	20.6995		5	100	1.39126		5	100	33.6302		5	100	20.8764
	28.8114	19.7719	1.28808		28.7743	10.1794	2.58888		25.7992	6.35417	4.3961		32.0323	8.80836	3.27078		27.9951	3.58409	5.34989		17.7631	1.95276	5.98055		15.2251	0.354198	13.1504		8.95076	0.0406085	15.7845		8.15681	0.0136731	26.9572		5	100	1.34465		5	100	30.2986		5	100	18.9989
	27.719	19.6045	1.3299		26.0886	10.2801	2.62437		24.3643	3.77378	4.27706		34.0128	7.21117	3.46296		27.3939	3.58781	4.69225		20.7525	1.95046	7.14057		10.0286	0.298248	14.8295		9.59882	0.0478222	19.0497		9.10678	0.00649026	14.7564		5	100	1.30283		5	100	28.7392		5	100	22.0009
	28.9444	20.9712	1.1921		28.1388	11.4982	2.46053		24.7819	4.8674	3.88438		32.7272	8.41648	3.61168		30.6673	3.6536	5.05652		24.2956	1.94827	6.61706		7.14161	0.331382	17.4769		11.2939	0.0386105	14.4619		12.8586	0.0139793	4.86228		5	100	1.3641		5	100	28.6817		5	100	22.0944
	29.7867	19.0796	1.46559		33.4963	10.7416	2.27656		29.5995	3.68149	3.93228		34.0007	8.55029	3.39187		33.6352	3.6342	4.44865		27.346	1.95006	8.20555		13.9345	0.229762	11.256		11.8919	0.0521813	13.606		11.2696	0.00768976	28.1634		5	100	1.39978		5	100	28.1265		5	100	20.226
	34.1352	19.1044	1.41591		29.488	10.7203	2.221		24.2224	3.93374	2.99535		28.2765	7.54358	3.48867		23.2368	3.52137	5.09816		20.9546	1.9464	6.93854		12.3506	0.291585	14.109		13.7238	0.017541	17.0965		7.22114	0.00827668	23.9519		5	100	1.33804		5	100	30.7863		5	100	20.5098
	30.507	20.9306	1.43997		33.6604	11.5029	2.3522		25.6042	3.4745	3.09027		27.5809	8.20742	3.41034		21.6074	3.47052	4.13229		26.5014	1.96462	7.18652		12.1301	0.310753	13.2229		11.5568	0.0176485	13.658		10.528	0.0122556	9.8936		5	100	1.33804		5	100	35.0402		5	100	20.6827
	32.4675	20.9214	1.2663		26.0885	11.0299	2.28637		30.4392	3.9321	4.24658		34.6351	8.24879	3.37933		34.3898	3.57945	5.11356		20.2129	1.95656	6.84905		10.6904	0.210638	12.7782		9.92074	0.0324167	17.1318		12.4253	0.00988186	20.9614		5	100	1.43662		5	100	33.7774		5	100	20.7833
	30.4032	21.1244	1.37782		24.4718	11.0303	2.20269		18.0714	4.64606	3.95283		27.5648	7.31275	3.28381		24.1452	3.54632	5.97197		23.8731	1.95114	7.35501		12.2314	0.328629	12.1512		10.95	0.0482571	17.1944		9.62352	0.0122556	16.2529		5	100	1.34447		5	100	34.3168		5	100	19.5416
	32.424	21.102	1.44152		35.9747	10.907	2.44973		25.5999	4.64395	3.71328		21.8892	7.84102	3.326		23.1537	3.47865	5.96035		19.3383	1.95639	6.73058		13.3449	0.262755	13.7043		12.0005	0.0480292	13.338		7.21249	0.0130735	20.2219		5	100	1.39785		5	100	31.7603		5	100	19.4838
	30.1737	19.1999	1.3283		31.2489	10.856	2.16701		29.1683	4.30951	3.76049		29.9569	7.90972	3.39478		24.4531	3.65707	5.93072		23.2422	1.96475	6.5174		13.6481	0.350797	15.4153		10.2478	0.0269005	13.811		9.84738	0.0139793	18.3394		5	100	1.32763		5	100	31.9268		5	100	19.9385
	30.0398	20.5758	1.39897		21.6016	11.2318	2.3043		19.0173	5.01358	3.84945		26.9404	8.35152	3.26669		21.701	3.58345	5.15064		20.9672	1.96673	7.49792		11.5291	0.132669	16.7781		10.2146	0.0535143	19.4837		7.00127	0.0128878	25.2203		5	100	1.32426		5	100	33.1866		5	100	19.9733
	29.226	19.3095	1.45303		28.8094	10.9538	2.23975		26.3396	4.81926	3.95163		32.0704	7.83606	3.436		25.4301	3.64238	6.07996		25.1511	1.94442	5.85491		8.5183	0.210534	15.5582		9.41003	0.0305158	18.1432		9.87069	0.00884547	16.6457		5	100	1.33987		5	100	30.6141		5	100	18.814
	27.1037	20.2741	1.24664		26.0627	11.2438	2.35029		19.8029	5.95959	3.79625		26.3525	7.54151	3.49378		27.9837	3.5374	5.69593		24.8066	1.96608	6.78117		14.1442	0.333975	15.7009		11.5618	0.0303776	13.7821		8.16596	0.0128055	10.5215		5	100	1.3944		5	100	32.2317		5	100	21.9655
	31.6499	19.3803	1.47955		32.9402	11.1088	2.26326		24.1746	6.33153	3.88249		34.0022	7.29621	3.4088		18.01	3.60981	5.78691		21.2785	1.94341	6.41641		7.13912	0.271884	17.599		7.71003	0.0480549	17.9007		12.3412	0.0105023	20.6472		5	100	1.34881		5	100	29.5409		5	100	21.4847
	33.9111	20.5924	1.40934		29.3515	11.4778	2.11003		22.5511	4.11333	3.83887		35.1804	6.94942	3.16658		26.0241	3.4934	4.25163		17.2914	1.97138	6.47454		16.4268	0.16745	12.0621		10.1602	0.0215928	19.522		10.2962	0.0100017	16.9086		5	100	1.5276		5	100	33.7645		5	100	19.993
	27.6725	20.8591	1.5347		25.3437	11.2372	2.28753		21.1649	5.12439	3.29723		29.1736	8.39947	3.43215		31.2753	3.56677	5.78003		24.1405	1.96108	6.80686		10.8017	0.278757	9.17432		9.32443	0.0420635	15.7456		9.74296	0.011101	20.0294		5	100	1.5276		5	100	32.2602		5	100	22.2148
	26.8202	18.9492	1.45888		28.0038	10.8226	2.57086		25.7068	5.3455	3.12352		26.3543	8.57213	3.51451		21.7251	3.58982	6.10122		19.4304	1.95656	6.15005		12.9206	0.357575	12.3825		11.9586	0.0495374	15.7718		9.92979	0.0122525	15.6768		5	100	1.67009		5	100	29.7819		5	100	19.726
	29.5038	20.3944	1.4248		27.107	11.1613	2.30683		24.924	3.84291	3.87695		25.555	8.03733	3.30199		28.3816	3.61899	5.99676		25.2849	1.96696	8.3641		12.956	0.357468	14.2502		11.0863	0.0495374	14.5184		6.95337	0.00938786	19.8372		5	100	1.51969		5	100	31.456		5	100	21.138
	31.8629	19.9973	1.52424		22.9521	11.2108	2.24921		28.6622	4.49516	3.60345		29.3754	8.01111	3.41029		30.6585	3.5633	3.04064		19.9392	1.96177	6.11378		11.1264	0.267859	15.749		10.7249	0.0235253	18.8633		5.09762	0.00735378	24.9837		5	100	1.35011		5	100	29.9395		5	100	21.4283
	30.504	20.1078	1.44185		30.6856	10.873	2.26339		23.6703	5.91206	3.94869		33.3018	7.29539	3.4428		24.7773	3.64866	4.64694		17.5938	1.97361	5.90283		10.8987	0.165967	15.235		9.79635	0.0483394	17.212		9.82949	0.00623437	12.6617		5	100	1.35011		5	100	27.9706		5	100	19.884
	31.1785	19.537	1.55386		25.0516	10.7078	2.40664		19.4785	5.345	3.1968		24.1696	8.41489	3.37304		27.4711	3.63961	4.88853		18.7039	1.95954	7.14223		8.79018	0.312375	15.8818		13.6169	0.0203474	15.3739		6.75016	0.00649026	12.1347		5	100	1.31749		5	100	30.8049		5	100	21.6709
	32.486	20.028	1.41569		23.5456	11.3268	2.27423		22.4133	5.17369	2.66545		22.3088	7.27006	3.38563		25.7838	3.56542	4.31792		20.1969	1.95206	6.59739		15.3344	0.159076	13.5937		12.8941	0.0630387	17.5267		9.802	0.0122556	20.8126		5	100	1.55149		5	100	33.6486		5	100	20.3146
	32.1171	21.8858	1.54762		26.3851	10.8815	2.3592		28.352	3.96461	3.60636		33.0608	7.42627	3.31641		20.8611	3.58656	5.06494		24.0197	1.96026	8.0238		14.3928	0.388018	13.2179		8.05943	0.0631729	19.2705		8.0474	0.00880297	23.4194		5	100	1.35833		5	100	31.2629		5	100	21.2089
	29.0569	20.8198	1.39374		26.2878	11.1732	2.26199		19.4255	4.59675	3.94028		38.9814	8.01945	3.58116		24.3742	3.49114	5.28558		23.6249	1.96707	7.46587		13.5704	0.247839	16.9846		8.37292	0.0469253	17.0532		13.0684	0.00880297	18.0812		5	100	1.5601		5	100	33.0366		5	100	19.7075
	29.5893	19.9577	1.52119		22.0704	11.0821	2.26635		21.06	4.41927	3.53942		28.1329	7.46857	3.30397		32.4344	3.48119	5.6414		20.066	1.93703	6.38203		14.9187	0.360105	16.3973		10.6325	0.0371494	18.0247		6.47647	0.00584146	25.8049		5	100	1.54794		5	100	28.4638		5	100	20.8614
	33.8937	19.9941	1.48802		30.7034	10.5248	2.46016		29.8227	5.97105	3.38867		29.8199	8.46213	3.4356		21.6643	3.47188	4.16329		20.5975	1.97666	7.234		9.76559	0.226581	12.516		11.0145	0.0345998	12.2404		9.2047	0.0100017	27.8829		5	100	1.66237		5	100	27.9342		5	100	20.8047
	30.6814	19.2407	1.4233		26.6824	10.9918	2.5258		20.3131	5.2903	3.87463		24.626	8.06084	3.46442		26.7813	3.69959	4.75411		21.0047	1.96453	7.61162		11.5198	0.417317	10.636		10.0769	0.0243721	17.8831		8.40284	0.0100017	12.6387		5	100	1.47238		5	100	29.0074		5	100	20.8457
	32.905	17.8626	1.50092		31.2674	11.1191	2.26349		26.6151	5.2988	3.66494		25.3162	7.92119	3.41605		29.4502	3.50786	4.79686		24.7126	1.95483	6.02543		10.1518	0.283129	12.5223		10.1794	0.032978	17.0711		6.9675	0.00938786	23.672		5	100	1.48659		5	100	30.2163		5	100	20.4618
	32.136	22.3002	1.30856		30.2143	10.7784	2.21214		23.1894	4.98255	4.08816		27.2706	8.15131	3.03006		24.0938	3.63492	4.27691		23.8521	1.95586	7.08235		15.4604	0.244731	9.35412		12.8776	0.0156978	13.2802		6.72157	0.00752204	23.1439		5	100	1.52481		5	100	28.9188		5	100	18.4795
	33.0247	21.8294	1.41555		29.8426	10.9671	2.26414		31.3311	3.64651	3.73864		31.371	8.10444	3.12708		23.1236	3.61294	4.12209		20.3048	1.96818	7.22262		12.315	0.310144	13.6186		8.75627	0.0506274	20.2137		9.73187	0.0100017	26.3747		5	100	1.31143		5	100	27.0048		5	100	21.4755
	32.9139	18.7011	1.45223		28.4761	10.8697	2.27073		27.8968	4.07776	3.35874		30.2677	7.11692	3.68944		27.5889	3.6111	5.21924		25.1515	1.96187	7.17747		8.17078	0.199279	13.4332		9.53645	0.0375554	17.0081		7.88828	0.00682069	18.0503		5	100	1.1921		5	100	28.8057		5	100	22.0218
	31.7113	19.2486	1.31707		22.3346	11.7889	2.51797		23.7879	4.43014	3.71638		23.0868	8.94646	3.48851		20.1324	3.62444	4.16099		21.8464	1.96282	6.96992		9.23526	0.364162	15.0702		10.0335	0.0308142	16.2673		9.99781	0.0100017	21.2594		5	100	1.29214		5	100	29.1109		5	100	19.6984
	30.0317	20.5796	1.43499		24.3636	10.8587	2.48949		21.686	4.87877	2.95519		33.4661	7.38095	3.35424		35.1232	3.54164	5.37737		20.6911	1.95853	6.75099		12.1051	0.235026	12.409		11.2413	0.0313052	19.1018		8.80575	0.0127326	15.5906		5	100	1.44829		5	100	30.2251		5	100	18.9291
	30.327	19.3911	1.33459		39.8952	10.3755	2.38344		25.9977	4.85138	3.70051		31.1008	8.12807	3.24454		31.3571	3.70759	4.20646		25.5764	1.99679	6.39219		11.455	0.336202	13.6418		10.6476	0.0620629	18.1125		5.46201	0.00735378	14.5606		5	100	1.44829		5	100	32.3734		5	100	18.2138
	26.6176	19.7924	1.48268		29.0343	11.2885	2.40738		21.696	3.96532	3.17084		32.67	7.37693	3.3426		33.7014	3.69276	5.00212		20.2284	1.95743	8.2622		15.5078	0.252037	15.8269		8.02284	0.0484448	16.1757		8.7648	0.0139793	23.9722		5	100	1.48486		5	100	28.1602		5	100	20.1616
	31.3385	18.9291	1.32379		32.3955	11.6306	2.15438		27.3692	4.48084	4.13		30.7763	7.4101	3.31964		26.7296	3.46452	5.34003		25.5951	1.94903	6.70091		11.8405	0.0241907	14.6142		13.6152	0.0310689	19.2168		5.28646	0.0149753	27.499		5	100	1.48486		5	100	30.4365		5	100	20.5009
	33.6609	20.9889	1.42392		28.2454	10.8217	2.41063		24.6754	2.86595	3.15028		35.217	7.15033	3.60816		22.0961	3.59525	4.93439		23.1307	1.965	7.81946		16.6305	0.429452	10.3804		9.45482	0.0225797	14.3461		9.4815	0.0135426	24.4177		5	100	1.35507		5	100	28.3344		5	100	19.984
	31.2646	20.0435	1.51383		22.6348	11.0127	2.20829		30.8993	4.77419	3.14442		27.2127	8.31641	3.46691		23.6161	3.46935	5.9738		21.3118	1.95689	7.41251		15.7363	0.402014	15.5966		9.64381	0.0432196	15.8075		6.78136	0.00752204	18.8993		5	100	1.47497		5	100	28.6899		5	100	20.7223
	31.6793	19.1402	1.25812		22.5103	10.8517	2.22966		22.1442	4.96176	4.01533		21.529	8.92353	3.41399		26.2491	3.59877	3.94008		21.6793	1.967	7.2628		9.04664	0.161851	15.1625		8.58598	0.0477236	17.0121		10.5324	0.00869119	19.4571		5	100	1.35882		5	100	33.408		5	100	20.4862
	31.5228	20.6485	1.29891		17.2433	10.2857	2.31087		26.5015	4.40226	2.96271		32.07	7.68371	3.15416		25.687	3.53434	5.05605		20.5843	1.95723	7.61585		10.9466	0.38473	15.605		11.6606	0.0504903	11.1643		8.87514	0.0118908	20.9659		5	100	1.38738		5	100	32.9584		5	100	18.4403
	31.0405	20.1113	1.412		29.0179	10.8075	2.24867		30.4043	5.99511	3.50778		29.8544	8.56372	3.34756		22.6733	3.53175	4.66149		26.7889	1.96995	6.76394		10.9182	0.165397	15.0748		10.9793	0.0560725	17.8046		12.503	0.00928683	26.7755		5	100	1.31807		5	100	30.3345		5	100	20.9452
	31.3353	21.0783	1.32101		24.815	11.8001	2.41432		19.0678	4.3843	3.0292		31.8017	8.20945	3.65321		29.7815	3.53597	4.33519		21.4815	1.96633	5.48227		9.91701	0.328936	14.1897		8.36645	0.0495374	16.4651		5.93108	0.00682069	15.1753		5	100	1.48719		5	100	30.5627		5	100	18.9608
	33.4625	19.8803	1.16516		25.0583	11.2005	2.42442		28.1336	4.1544	2.8359		28.2274	8.61423	3.31035		26.0031	3.59566	4.35627		21.6367	1.96633	5.66303		11.2071	0.297003	8.80025		9.43676	0.0228676	17.3718		11.702	0.0100966	23.072		5	100	1.48719		5	100	28.0366		5	100	19.9049
	31.0563	20.889	1.39026		20.7452	9.93438	2.17951		29.9615	4.31858	3.9962		28.7089	8.28852	3.37877		28.9683	3.52126	5.84021		22.9438	1.94625	7.13989		12.2325	0.359801	13.6657		9.87527	0.0297164	17.0561		8.21275	0.00880297	17.9396		5	100	1.22248		5	100	28.9075		5	100	21.4082
	31.9677	19.7688	1.57789		25.2163	10.4727	2.27726		31.4546	4.58772	4.3425		29.5499	8.13607	3.53185		16.579	3.55498	3.96598		23.3302	1.97767	6.84064		13.8532	0.295904	10.3714		10.1449	0.0347035	17.173		7.30618	0.0100017	18.8512		5	100	1.47834		5	100	31.4661		5	100	18.549
	27.3397	19.8858	1.39982		27.4326	10.6743	2.32265		27.921	6.00661	3.82902		22.267	8.00978	3.24739		33.8616	3.6482	5.5802		19.3262	1.95118	6.83523		13.9258	0.292078	14.0667		10.3449	0.0463177	13.779		5.86718	0.00690115	32.81		5	100	1.24511		5	100	30.8573		5	100	19.4116
	30.8468	21.5559	1.53552		31.2974	10.6254	2.45709		25.9517	5.01811	3.16701		25.3075	6.96318	3.32114		28.2588	3.66891	4.69076		21.0388	1.96597	6.08801		13.0231	0.280128	14.52		10.6015	0.0413877	18.2521		11.0514	0.0100966	23.4696		5	100	1.28278		5	100	32.6274		5	100	18.7027
	28.9822	17.5842	1.53693		22.6285	10.7801	2.16132		27.3706	3.75383	3.69553		27.1107	7.95595	3.42302		26.8512	3.42924	4.51431		24.1222	1.94735	6.47129		13.3091	0.239775	14.3068		8.55696	0.0309791	15.1492		9.40172	0.00717514	12.047		5	100	1.45712		5	100	32.0281		5	100	20.1373
	32.0804	20.7887	1.38718		31.0906	10.8846	2.20608		24.8905	6.76399	4.27131		29.9238	7.38683	3.51333		21.2727	3.61718	5.09457		26.119	1.95591	6.66224		12.0352	0.227572	11.6983		11.7529	0.0511133	17.0132		9.7475	0.00964997	22.5314		5	100	1.21419		5	100	32.2357		5	100	20.3643
	33.9876	20.9041	1.38501		32.7848	11.1446	2.52431		22.4635	4.00138	3.54947		30.1569	7.74737	3.13027		22.3215	3.59772	5.60756		21.8435	1.97792	6.75819		13.0547	0.377101	14.6184		10.3419	0.0234361	19.9333		7.05575	0.0100017	22.9954		5	100	1.36629		5	100	32.5103		5	100	20.5985
	26.2461	20.7141	1.41504		26.6752	10.6743	2.33653		27.3291	5.1676	3.53029		32.8416	8.01228	3.22969		27.3833	3.50479	5.30796		21.4761	1.96007	6.26506		12.7114	0.34852	12.9833		9.63911	0.0381535	21.1491		10.7663	0.0101422	19.8294		5	100	1.37867		5	100	29.9853		5	100	19.0453
	33.8403	20.399	1.68518		28.6186	11.2258	2.41997		23.9247	5.32904	3.09027		29.5385	7.41462	3.23595		26.7013	3.72265	3.84232		22.2412	1.96887	6.71471		9.38919	0.260302	10.918		8.982	0.0297164	15.0653		9.12095	0.0122128	21.3881		5	100	1.48401		5	100	33.5621		5	100	19.4683
	31.4478	20.5911	1.52133		30.5038	10.6458	2.2703		31.7398	6.45145	3.59465		25.4611	8.22704	3.23017		24.0577	3.55933	4.36817		22.9553	1.95321	7.68907		6.61529	0.400258	14.0523		8.93973	0.0404889	17.2062		7.93403	0.00852361	18.5588		5	100	1.38026		5	100	32.0698		5	100	21.6399
	32.9301	22.2129	1.24267		26.5198	11.3573	2.33097		23.3453	4.14093	3.32119		22.7983	8.06084	3.59366		23.2172	3.59475	5.61592		20.4085	1.94827	7.62326		13.7382	0.335977	12.6946		10.3058	0.0491516	19.3293		12.7995	0.00791291	14.5524		5	100	1.39864		5	100	36.6223		5	100	19.9517
	31.5129	20.6925	1.42737		26.3497	11.0978	2.28033		36.0348	4.62992	2.9829		23.9696	8.54795	3.32764		25.1377	3.60004	5.24248		24.4411	1.95994	7.07933		9.71406	0.0190721	13.8321		10.9315	0.0332588	18.1833		11.7147	0.0160678	19.7467		5	100	1.33883		5	100	32.9072		5	100	19.6446
	28.6074	19.9582	1.49334		27.0583	10.9269	2.02487		22.9703	5.02372	3.47442		25.8373	8.06296	3.15077		29.2411	3.50133	4.11671		23.8902	1.95001	6.32911		11.8338	0.303159	17.1567		8.36661	0.0377793	15.4493		11.3831	0.00911453	14.4909		5	100	1.46864		5	100	31.2174		5	100	19.383
	27.5521	22.0403	1.50867		28.6191	10.761	2.27022		21.2975	4.10667	3.58825		31.8279	7.91972	3.15194		26.3589	3.58104	4.44376		23.2381	1.97619	6.5468		8.84352	0.303041	13.7496		12.9424	0.0349199	17.1639		5.26693	0.0110622	20.6869		5	100	1.41489		5	100	32.0133		5	100	20.5464
	26.4558	20.6107	1.32624		32.5079	9.67093	2.30182		22.5154	5.8633	2.93821		24.9175	7.80725	3.09861		22.5022	3.4264	3.84616		20.4053	1.96674	7.7484		14.352	0.204442	16.064		12.4347	0.0183353	17.666		8.45383	0.00716841	16.4634		5	100	1.50838		5	100	30.7554		5	100	20.6453
	27.9584	19.4235	1.36465		30.4227	11.1001	2.2756		24.3067	3.76055	3.78826		28.951	8.40049	3.53477		24.4655	3.47959	5.12691		24.81	1.95981	6.18106		9.50988	0.388018	11.2897		11.3736	0.0464844	18.1655		8.26116	0.0114425	29.112		5	100	1.44094		5	100	30.1284		5	100	20.2906
	32.7732	21.1648	1.37635		26.5108	10.5578	2.23355		27.1365	4.69748	3.02101		27.6089	7.15898	3.50811		33.5926	3.55182	5.5502		22.4037	1.95767	6.43478		11.4974	0.248081	15.645		12.1175	0.0553034	16.3491		9.39485	0.0136731	11.4817		5	100	1.40788		5	100	29.1343		5	100	19.6349
	31.3412	20.2891	1.40812		25.7101	10.8772	2.28024		30.8984	4.8407	3.15469		30.2845	8.16709	3.51848		14.4594	3.60749	5.30155		22.0561	1.95158	7.05712		12.8079	0.228789	14.2869		9.35111	0.0518411	18.2037		8.19917	0.00887754	20.7305		5	100	1.47812		5	100	30.1153		5	100	20.6083
	26.7236	21.0428	1.19429		26.2767	10.7272	2.06137		29.4581	5.03115	3.24576		26.2271	7.68248	3.2269		28.6662	3.61615	4.45635		23.5689	1.96586	6.62947		9.12485	0.410439	14.7201		10.9589	0.0526016	19.4173		11.7415	0.00642826	20.8903		5	100	1.49345		5	100	34.194		5	100	19.1391
	30.6096	19.5567	1.61083		31.3146	11.1961	2.36393		20.5187	4.30028	3.80742		28.4407	7.60416	2.93012		10.479	3.4842	4.81657		24.4873	1.96166	7.36271		10.582	0.115248	14.6239		11.6443	0.025822	16.1604		8.64627	0.0100966	11.9961		5	100	1.41806		5	100	31.4741		5	100	18.4996
	33.7066	19.6219	1.3673		24.1325	11.307	2.09355		30.191	4.69123	3.66034		28.817	7.78945	3.58643		21.3383	3.42517	6.41986		21.7926	1.95521	7.38903		10.6596	0.244194	13.5832		10.0934	0.0482147	19.0615		8.56417	0.00925011	14.0817		5	100	1.40635		5	100	29.9668		5	100	20.0526
	30.5415	18.849	1.5319		27.4285	11.8422	2.38117		20.1909	4.79367	3.6666		30.5145	7.06658	3.3772		27.2281	3.46289	5.39499		23.9153	1.9735	7.7517		17.9744	0.352186	16.9032		9.25382	0.0495374	19.3529		8.26421	0.0107715	24.0902		5	100	1.40635		5	100	28.8411		5	100	19.1906
	29.7394	19.6836	1.41508		26.58	11.7336	2.29194		26.0005	5.52281	3.73736		30.2087	8.3046	3.18109		25.7762	3.61282	5.15666		24.1791	1.95125	6.82734		8.96297	0.37808	13.281		11.1531	0.0473683	19.3561		9.91893	0.0114425	16.157		5	100	1.40635		5	100	29.4012		5	100	19.6503
	31.7796	19.235	1.40335		31.9741	10.6264	2.34721		24.2702	3.39849	2.76294		27.0578	8.12603	3.1844		30.8315	3.60091	4.73948		19.7453	1.96991	7.18238		8.95001	0.359034	11.2298		12.6581	0.011364	14.0192		7.26209	0.0114425	17.3783		5	100	1.47304		5	100	29.5581		5	100	20.3612
	32.6676	20.928	1.47149		15.7679	10.4722	2.23093		31.5203	6.56644	3.70825		25.3396	7.63266	3.08953		34.8469	3.58409	5.57862		27.9329	1.95097	6.95735		11.9602	0.12312	14.0576		10.1521	0.0292856	16.5135		11.5368	0.0115468	27.6851		5	100	1.30342		5	100	30.2096		5	100	20.4988
	32.0192	19.48	1.41612		30.599	10.4498	2.32727		19.1014	3.92314	3.87883		29.6671	7.66491	3.40329		28.0092	3.48506	3.56851		25.2696	1.965	6.0495		14.2913	0.349446	10.1917		11.4673	0.0570509	18.7802		11.3074	0.00880297	15.4654		5	100	1.36225		5	100	32.3097		5	100	19.806
	33.4937	19.9917	1.28413		18.1641	10.7683	2.20614		18.4993	4.64029	3.67716		22.7147	8.14828	3.52895		19.1109	3.44573	5.10831		25.891	1.96568	7.25081		14.0902	0.302991	16.8135		11.4439	0.0534126	17.3583		11.5682	0.011101	21.4418		5	100	1.3364		5	100	30.6271		5	100	20.2961
	30.0892	21.3975	1.41997		36.1176	11.335	2.34122		22.4798	5.20923	3.6306		38.0297	8.46721	3.41862		24.6762	3.67918	5.2146		20.4348	1.95864	5.71206		11.7197	0.394287	13.6381		12.534	0.0361701	14.93		10.6395	0.0100511	26.6139		5	100	1.43553		5	100	33.8002		5	100	19.6868
	29.3213	19.5224	1.48406		26.4051	10.5387	2.32267		30.9443	5.4151	3.61407		27.1606	7.59494	3.21037		29.9539	3.51776	4.75071		24.846	1.96374	8.3723		6.88565	0.309869	12.8442		11.0264	0.0362448	15.3734		7.12497	0.0101406	15.4606		5	100	1.27387		5	100	32.2385		5	100	18.7284
	31.7323	20.8891	1.40681		23.5367	10.7666	2.21176		31.4142	4.8295	3.44201		29.7078	7.23066	3.66989		22.8501	3.4996	4.2388		20.379	1.9599	5.59395		13.8901	0.436515	15.4298		11.399	0.0235025	20.4562		10.1654	0.0126235	25.3805		5	100	1.33429		5	100	32.5095		5	100	19.5498
	28.5695	19.9501	1.36514		27.7397	11.7885	2.28169		26.3261	4.82809	3.96081		33.4703	7.5346	3.66083		23.6673	3.56949	4.37052		20.3358	1.9712	6.36523		9.51477	0.254437	15.7813		10.4505	0.0393602	21.1702		8.59617	0.0126235	26.8413		5	100	1.33429		5	100	32.8349		5	100	19.1366
	34.8805	20.0972	1.3673		34.8422	10.617	2.18247		32.3907	4.42304	3.2418		24.6337	7.86627	3.39071		20.8414	3.61624	4.92456		24.012	1.95483	7.2318		12.0766	0.406842	14.6037		11.7174	0.0215928	16.9878		6.4229	0.0101422	20.1291		5	100	1.50591		5	100	27.6359		5	100	21.3713
	31.0911	19.1134	1.38646		30.4002	10.9467	2.3495		28.4766	5.76558	3.76809		31.3512	7.1182	3.21086		21.6561	3.5148	5.26649		27.3013	1.94922	7.02824		11.0995	0.213135	12.1781		8.47067	0.0371494	15.5874		12.7374	0.010472	13.0461		5	100	1.50591		5	100	32.9303		5	100	20.7759
	30.1551	19.8244	1.39966		25.8612	11.7918	2.44736		26.4734	5.82939	3.09275		28.0619	8.31091	3.36756		26.3738	3.49834	6.05751		22.9167	1.95493	5.86227		14.0408	0.211967	12.833		12.5707	0.0448934	21.1466		9.61878	0.00785469	9.66957		5	100	1.50591		5	100	30.4789		5	100	20.8519
	26.1129	20.2696	1.32401		28.9034	11.5186	2.34824		24.1904	5.31208	3.35854		31.9217	7.09697	3.30451		26.2676	3.68149	4.7088		19.6363	1.96673	7.22639		14.3374	0.265996	14.8103		11.9383	0.0319452	17.5915		4.7308	0.0104435	11.1686		5	100	1.40463		5	100	28.4801		5	100	21.1698
	31.8566	19.5179	1.42752		28.9926	10.5366	2.56862		21.0242	4.37181	2.92897		30.9949	7.97421	3.71906		28.6127	3.64911	4.40628		20.7981	1.9503	8.0408		9.09806	0.292704	12.4487		11.7891	0.0452452	17.1755		12.4316	0.00785469	30.5841		5	100	1.45752		5	100	30.884		5	100	20.5216
	30.878	20.3596	1.33359		29.9523	10.7804	2.38274		25.5201	4.13306	3.27606		28.6952	8.08168	3.8297		28.0571	3.51776	4.30552		21.2137	1.97767	7.48961		9.46622	0.1181	14.979		8.45959	0.040997	15.9948		8.55527	0.0135426	15.0954		5	100	1.51104		5	100	31.8802		5	100	21.2256
	30.7253	21.5946	1.37141		28.2732	10.7607	2.3577		24.8166	4.9872	3.75306		23.299	8.38765	3.31746		23.8712	3.55177	4.99205		24.9173	1.95591	6.83652		10.7832	0.380419	14.1316		8.8833	0.0278955	17.7607		8.91058	0.00676204	4.41274		5	100	1.51104		5	100	28.7103		5	100	20.6461
	30.7485	20.7691	1.53018		28.3496	10.8068	2.44647		30.97	4.99828	2.90781		34.5966	7.47895	3.29806		29.2271	3.42574	6.36212		25.1231	1.97079	7.20411		11.6199	0.353759	14.8238		12.8018	0.0485487	14.8499		11.9512	0.0114425	22.5177		5	100	1.40524		5	100	25.9019		5	100	19.558
	27.7106	22.4392	1.53012		20.3061	11.5788	2.46929		20.2683	4.33037	2.88462		33.0507	8.50125	2.98248		27.5585	3.46615	4.65905		25.6752	1.96288	6.95496		12.7919	0.217398	10.5056		11.8067	0.0274349	15.88		13.3185	0.0122556	19.333		5	100	1.62251		5	100	25.6743		5	100	19.4862
	28.9403	21.0639	1.42485		32.8929	11.6704	2.39249		28.0986	4.75796	4.81068		26.1462	7.19338	3.48589		29.295	3.59374	4.71195		20.5441	1.95956	7.03198		11.6896	0.472626	14.6943		10.7522	0.0313948	20.6748		11.3982	0.0101422	23.7819		5	100	1.40968		5	100	27.3477		5	100	20.0846
	31.2718	20.4069	1.352		30.0042	10.7331	2.03849		17.8075	4.92716	3.47478		31.1274	8.25567	3.38989		18.0725	3.51617	3.96969		24.4123	1.96869	7.22683		14.6855	0.251776	13.4086		10.0377	0.0471483	18.0133		9.09085	0.0112763	21.8038		5	100	1.44717		5	100	30.8102		5	100	20.8894
	31.435	21.0953	1.38989		17.9446	10.6304	2.42599		29.7155	4.0839	3.51902		30.7279	7.868	3.47019		25.6767	3.5532	5.4595		23.7812	1.95723	6.83888		14.1274	0.147868	14.5731		11.3352	0.0631729	16.2351		6.36827	0.00887754	9.6038		5	100	1.25999		5	100	27.8457		5	100	19.9002
	31.1576	21.6351	1.43614		25.468	11.089	2.39155		16.2394	3.6005	3.17968		25.4849	7.52105	3.24473		28.3555	3.5666	5.75377		26.2651	1.93791	7.2841		10.5483	0.190003	16.3069		8.90067	0.0358665	17.3611		7.81488	0.00735378	24.573		5	100	1.68169		5	100	29.249		5	100	19.3
	32.9517	19.6444	1.46892		31.6792	11.2854	2.5469		26.3241	4.12553	3.15401		35.8317	8.16817	3.41991		25.6844	3.57043	3.17381		22.8587	1.95853	7.16536		7.61037	0.159076	16.7729		11.306	0.0403226	15.0755		11.3679	0.00938786	22.4508		5	100	1.68169		5	100	34.411		5	100	20.0492
	32.1775	19.2513	1.62444		29.3752	11.4841	2.22219		26.3297	4.85306	3.03038		30.9202	8.00699	3.43566		29.5249	3.6189	4.82126		24.7714	1.96177	7.17172		8.45403	0.355002	10.9535		13.3888	0.0512971	15.4798		9.51542	0.009898	23.8795		5	100	1.19237		5	100	33.0487		5	100	20.3398
	29.8423	19.8911	1.31834		29.3968	11.101	2.42517		20.804	6.07858	3.1198		30.6047	7.98525	3.54161		28.6817	3.57497	3.79339		24.4372	1.94754	6.6912		9.49297	0.323626	13.6204		9.01426	0.0479586	18.2758		9.05117	0.0107715	25.0365		5	100	1.32444		5	100	33.4984		5	100	20.1412
	33.146	20.02	1.41192		30.582	10.879	2.11949		29.9785	3.05419	4.41472		32.0539	7.7806	3.33394		31.5212	3.52245	5.07581		26.9418	1.94741	6.47734		12.11	0.269873	14.5168		10.0077	0.0296499	16.2752		9.60094	0.0139793	7.5128		5	100	1.23549		5	100	28.3761		5	100	19.942
	30.8963	18.6917	1.40257		32.3871	11.2089	2.51662		24.8701	5.96995	2.87374		34.3353	6.72509	3.3845		25.7581	3.58308	4.48973		21.9227	1.96177	7.50927		12.2755	0.335253	15.0828		10.3918	0.0441718	15.5749		11.2381	0.00752204	14.5065		5	100	1.55816		5	100	31.3553		5	100	21.338
	32.024	19.0016	1.41044		19.3348	10.7455	2.22124		24.517	3.5331	3.71086		36.867	7.68221	3.3417		32.7189	3.46291	4.14196		22.8566	1.9568	6.55763		12.2193	0.264521	11.4459		12.2404	0.0371494	14.173		9.75875	0.0119174	9.48607		5	100	1.47288		5	100	27.6961		5	100	20.2117
	32.443	21.8722	1.45765		33.4024	10.8717	2.20292		33.3852	3.61407	3.73192		27.3709	7.64286	3.11418		22.6581	3.52825	6.2833		22.4552	1.95862	8.13793		15.3783	0.288609	12.6565		9.82598	0.0606515	14.336		13.043	0.00768976	14.8542		5	100	1.47288		5	100	32.9945		5	100	20.7715
	31.2147	20.3859	1.34981		25.9973	10.7425	2.39856		19.8571	5.05506	4.31258		36.1174	7.5478	3.1845		23.9561	3.52816	4.13957		22.0189	1.94999	6.22576		5.76004	0.374982	14.3007		8.3505	0.0541799	18.9824		10.4509	0.0108675	15.7443		5	100	1.45817		5	100	26.5599		5	100	20.1006
	31.4695	21.1764	1.60282		25.885	10.868	2.46787		26.4255	4.32278	2.99161		33.1485	7.53443	3.19377		23.3466	3.56589	6.3379		22.7365	1.96177	6.33908		14.6983	0.442037	13.2658		10.4171	0.041422	13.5952		8.72985	0.012835	15.9595		5	100	1.45817		5	100	33.2136		5	100	20.4335
	26.9582	20.0352	1.36629		26.7891	11.2667	2.3918		21.8026	5.50511	4.10028		26.537	8.56704	3.32547		28.6588	3.62125	5.36192		21.7474	1.93843	6.37508		8.69619	0.185067	10.9874		9.2451	0.0293219	17.3376		8.80136	0.0118908	17.6677		5	100	1.30816		5	100	30.7467		5	100	20.335
	27.8996	20.4321	1.5684		29.0977	11.1569	2.24774		25.01	5.65745	3.77877		27.8339	8.16045	3.55769		27.4132	3.73228	5.78691		24.1519	1.95958	6.85198		12.9391	0.241523	14.3077		11.74	0.0715881	19.5834		9.35975	0.00880297	22.8388		5	100	1.4525		5	100	27.6063		5	100	19.5156
	30.9131	21.2448	1.41728		29.838	10.8279	2.22419		27.8299	4.51882	4.29602		31.7581	8.35108	3.33066		25.4356	3.58781	4.70502		21.0664	1.95147	7.1332		14.209	0.310638	17.2929		11.2003	0.0332588	14.9243		15.0986	0.00791291	17.8839		5	100	1.48937		5	100	29.7166		5	100	19.175
	26.7983	20.5255	1.26389		21.7729	10.8132	2.34284		23.2431	4.7837	3.19068		29.9506	7.62212	3.67589		24.4715	3.54652	5.34552		21.9586	1.96633	7.58221		7.11111	0.318038	10.8055		11.8609	0.0391903	13.6912		10.5351	0.0107715	20.6061		5	100	1.48937		5	100	32.0572		5	100	20.2797
	29.8354	19.7009	1.34583		29.422	10.8574	2.19974		16.1283	3.94032	3.28438		30.0508	7.59297	3.61058		22.2441	3.59374	4.98289		21.2306	1.95125	7.94319		13.9795	0.314893	13.028		10.7664	0.0452614	18.0667		9.59424	0.0114425	14.8417		5	100	1.48937		5	100	29.635		5	100	19.8516
	28.5183	19.0975	1.30586		31.8465	11.4596	2.24452		26.8308	4.60298	3.71184		26.9091	7.73451	3.42695		29.0981	3.55494	5.51101		18.6342	1.9497	6.60991		11.3673	0.226653	14.3841		11.5955	0.0409297	20.456		9.61742	0.0105526	9.74079		5	100	1.50296		5	100	32.2762		5	100	19.6428
	33.0525	20.5448	1.57162		25.0684	10.477	2.21222		25.3704	3.48741	3.02304		30.318	7.94116	3.89084		33.1877	3.50961	4.5831		24.8267	1.95097	6.72331		12.1643	0.206055	13.4664		10.5149	0.0322998	15.5784		12.9177	0.00880297	14.3258		5	100	1.3107		5	100	33.6219		5	100	22.1444
	25.5416	20.6678	1.38484		29.2404	10.9322	2.14242		30.0852	4.60794	3.46728		30.4852	8.31831	3.65909		22.8276	3.48718	6.08042		19.1456	1.96597	6.76215		11.6179	0.159276	14.7362		8.86925	0.0483394	16.3082		4.02728	0.0147516	28.6818		5	100	1.52063		5	100	32.3529		5	100	20.613
	30.7038	20.7299	1.37782		29.5085	10.8669	2.19751		15.4161	5.40102	3.24021		26.2795	8.14145	3.27785		29.263	3.52359	6.50157		21.5817	1.94903	7.59525		13.0889	0.218631	11.1447		11.4643	0.0485527	18.2337		9.16003	0.0100017	16.4332		5	100	1.52063		5	100	27.7835		5	100	19.9626
	32.6746	21.4029	1.36297		24.0792	10.7253	2.1427		16.1859	4.35008	4.25234		28.7322	8.22148	3.22918		23.7759	3.48267	5.34753		25.6599	1.9599	6.42849		14.008	0.251957	12.1646		7.6447	0.0362448	16.6588		14.1219	0.00682069	19.8641		5	100	1.4316		5	100	29.9801		5	100	19.3266
	32.4621	19.1117	1.4541		25.9964	11.3081	2.12668		23.2192	7.01049	3.60681		31.5147	7.88257	3.53055		30.8281	3.6941	4.98722		21.5895	1.95492	6.39753		11.8606	0.380761	17.3943		9.32965	0.0469253	18.7146		10.2123	0.0128878	29.4655		5	100	1.39424		5	100	29.572		5	100	19.0462
	30.8108	21.3148	1.47854		28.6463	10.9655	2.46787		20.4541	5.4303	3.05183		29.1519	7.93946	3.45663		25.7585	3.52197	5.59537		25.7942	1.95915	6.52585		9.67967	0.329101	17.6744		10.3079	0.0393259	13.9784		10.329	0.0107715	21.1022		5	100	1.40955		5	100	24.3008		5	100	19.4972
	31.3797	19.5412	1.45712		30.554	10.7099	2.27843		23.4504	4.59304	2.32296		32.8285	8.56109	3.45786		22.5119	3.50871	4.12808		26.1589	1.95729	7.7822		14.4754	0.337421	15.3041		10.4811	0.0393259	15.8919		7.2306	0.00925011	27.2796		5	100	1.44879		5	100	26.6617		5	100	21.342
	31.6257	21.2737	1.53342		27.7636	10.4845	2.34514		31.2898	4.81501	4.28341		34.2173	8.27113	3.50272		29.8237	3.52011	3.73576		24.298	1.96568	6.6894		10.0358	0.158606	14.4617		10.266	0.042019	15.5414		9.41536	0.0110622	13.2344		5	100	1.32161		5	100	31.2446		5	100	21.9382
	30.8096	19.3682	1.26356		29.9868	11.0065	2.25877		25.6242	5.61895	2.16572		26.6602	7.73426	3.23512		31.7235	3.52988	5.49747		22.7686	1.95753	5.84049		9.99422	0.374222	11.3344		10.5945	0.0321422	14.8835		6.15039	0.0115468	13.1979		5	100	1.47079		5	100	28.9177		5	100	19.2813
	30.1043	19.8911	1.50777		24.744	11.2866	2.31882		20.5282	3.91849	3.97933		24.016	8.34364	3.1227		23.661	3.5667	5.35699		20.3038	1.97338	7.16009		10.4313	0.233667	13.259		12.4816	0.0492532	17.2182		12.8406	0.00887754	29.7944		5	100	1.29152		5	100	27.6128		5	100	18.8753
	30.0876	20.6195	1.36598		26.5711	11.1648	2.33047		29.0699	3.98717	3.43638		24.9582	8.39233	3.18619		20.2826	3.61364	6.0081		24.4171	1.97138	8.27378		13.4578	0.289223	13.9004		8.73766	0.0242331	20.455		9.78506	0.0105526	20.8827		5	100	1.29152		5	100	29.2401		5	100	20.654
	29.2481	18.5518	1.43004		31.3395	10.8823	2.42379		30.8778	5.50334	3.68082		32.4077	7.4281	3.55541		24.2021	3.46138	5.48722		21.6219	1.95862	6.46088		16.4018	0.24425	18.228		10.314	0.0495374	19.4426		11.2702	0.00887754	27.6169		5	100	1.34036		5	100	29.4593		5	100	20.1605
	32.0508	21.2938	1.19237		29.5992	12.1382	2.20256		21.2146	5.53321	3.60528		30.7252	7.28805	3.5116		27.4852	3.56543	6.12364		23.2797	1.96985	6.02704		12.8178	0.274978	18.0626		11.9772	0.0570509	19.438		11.3144	0.0126235	17.7424		5	100	1.34036		5	100	31.6787		5	100	20.6231
	26.3177	21.4216	1.39543		22.2927	11.3051	2.31759		26.7014	4.57606	4.38864		30.7551	8.17802	3.4896		27.9132	3.63368	4.22425		24.8867	1.93972	6.91758		16.0133	0.348951	13.6566		10.9137	0.0406778	14.7542		10.7946	0.00827668	21.4422		5	100	1.34036		5	100	31.028		5	100	19.133
	31.3028	20.6316	1.28079		27.2819	11.0467	2.41684		30.1434	4.77269	3.27089		32.6771	7.7879	3.38949		18.178	3.45412	6.02252		24.3114	1.96726	7.52247		12.4244	0.401491	11.7589		12.3359	0.00746144	18.7591		9.97034	0.0127326	13.6295		5	100	1.48365		5	100	28.9365		5	100	20.0838
	31.0658	20.8773	1.39248		30.5773	11.1357	2.17934		23.6089	3.91322	4.16139		37.9454	7.95588	3.4242		22.2584	3.65313	5.69005		22.2166	1.94776	5.35848		9.35497	0.214736	14.3777		9.30445	0.0413095	16.2804		7.10568	0.0114744	16.3273		5	100	1.4269		5	100	27.0083		5	100	20.6386
	32.7822	19.0154	1.33663		23.5581	10.4269	2.11194		31.1433	5.12342	4.02581		36.9198	7.14287	3.37443		25.8913	3.49741	5.24233		24.8873	1.9599	7.05706		8.54596	0.196211	12.3712		9.7768	0.0567991	18.4201		9.4598	0.00953722	16.9039		5	100	1.5357		5	100	31.0895		5	100	20.6041
	31.5217	21.4272	1.40869		29.6902	10.3304	2.24471		32.276	4.53911	3.55517		26.2685	6.86691	3.45799		36.4743	3.57161	5.33349		19.7954	1.967	6.66883		12.72	0.193464	15.1865		8.39842	0.0497682	17.2684		8.33865	0.0107837	27.2613		5	100	1.28413		5	100	28.8808		5	100	19.4108
	26.8696	19.7722	1.47284		17.8126	11.2019	2.14366		24.9683	3.45064	3.60233		23.7341	7.73451	3.38387		25.1767	3.64326	5.20907		21.1925	1.94413	7.08697		12.8481	0.320439	12.0417		8.86342	0.0415505	13.3348		6.00855	0.0100896	16.2244		5	100	1.36588		5	100	28.2656		5	100	21.0367
	31.1815	20.125	1.41809		28.2092	10.3434	2.19408		26.2502	4.79671	3.12295		24.3722	8.22524	3.38392		23.4236	3.55841	5.34785		20.6565	1.94585	7.56909		7.85121	0.218107	15.0107		10.998	0.0492532	16.5032		11.2941	0.0100017	28.1163		5	100	1.36144		5	100	32.4097		5	100	20.7658
	27.9539	19.5125	1.34269		21.4745	10.7874	2.33934		30.717	3.03846	4.00966		32.5732	8.14496	3.3089		33.257	3.53767	5.68698		22.4131	1.95864	7.18779		9.3032	0.317068	13.7666		12.0426	0.0561905	14.8805		6.23061	0.0122556	10.9968		5	100	1.44201		5	100	26.9766		5	100	20.3598
	31.8833	19.117	1.37482		24.6362	11.2163	2.16831		25.7639	5.36336	3.07111		32.7577	8.05549	3.62535		23.7444	3.6365	2.9466		25.8599	1.95147	7.18524		7.14782	0.335298	14.4978		10.4772	0.0482571	18.4387		7.38422	0.0104435	22.6336		5	100	1.44201		5	100	27.5283		5	100	19.7292
	30.7187	19.5726	1.3699		28.5151	10.7731	2.29504		16.4555	4.14754	4.12782		31.235	8.13043	3.30625		22.9578	3.64612	3.99201		20.8158	1.97666	8.13961		9.47916	0.213723	13.7651		9.39637	0.0472722	15.7062		6.37543	0.00988186	30.2231		5	100	1.44201		5	100	27.7167		5	100	20.6681
	30.9641	19.98	1.40237		31.1981	12.57	2.19185		24.1487	3.84392	3.95743		29.4842	8.8034	3.40777		26.6072	3.66202	4.94021		23.1239	1.96489	6.40968		10.508	0.336301	17.455		10.4415	0.0416166	17.8441		9.43714	0.0112763	15.0253		5	100	1.49234		5	100	27.9198		5	100	21.1814
	30.7999	19.9632	1.423		24.3584	11.7005	2.43049		30.1991	3.86725	3.37705		31.7761	7.89636	3.34619		23.2162	3.50805	5.66652		22.3585	1.95963	6.43004		11.9522	0.173141	15.2034		11.4526	0.0459473	15.6408		12.8339	0.00642826	10.6777		5	100	1.41353		5	100	30.3719		5	100	22.7245
	27.7666	20.4927	1.43473		32.5166	10.6175	2.36398		26.2588	4.28445	3.12838		31.2332	7.29544	3.46005		24.8386	3.57835	3.50906		22.4878	1.96011	7.33937		12.3253	0.379758	14.9836		9.98666	0.0322998	16.6857		8.11501	0.01265	23.6585		5	100	1.27432		5	100	28.0737		5	100	22.1038
	30.6535	19.5336	1.51206		32.5589	11.1825	2.45392		26.1038	4.82315	2.82757		28.7265	7.50285	3.19913		33.094	3.44615	4.51378		23.1462	1.94738	7.19368		4.76097	0.354413	17.0313		9.72497	0.0617209	17.6702		9.6516	0.00649026	16.4015		5	100	1.39882		5	100	27.9715		5	100	19.3404
	32.4385	19.0659	1.36118		29.8954	10.1046	2.33676		29.4458	3.02935	3.14148		24.3853	7.21528	3.1359		24.6915	3.47052	5.32869		23.7919	1.95369	7.01054		13.8007	0.211588	15.1958		12.7291	0.0420635	17.5852		14.1773	0.0100017	19.3931		5	100	1.39882		5	100	30.5744		5	100	19.4713
	32.1547	19.0137	1.43793		29.2389	11.1274	2.39145		25.724	4.13513	3.31273		33.4733	7.50328	3.05949		28.8455	3.75075	3.32338		23.9189	1.96597	6.64186		11.3819	0.0602093	14.0607		11.424	0.0434403	16.2545		9.94906	0.0110622	20.5879		5	100	1.43987		5	100	29.3199		5	100	19.1621
	31.8077	20.872	1.38276		26.2491	10.7177	2.22124		26.872	4.3159	3.23535		25.7926	8.29956	3.35995		30.9752	3.53684	4.957		23.2576	1.9534	6.96155		10.8336	0.358063	16.3697		10.0863	0.0496341	17.3765		7.90853	0.0101422	16.0547		5	100	1.43987		5	100	29.1345		5	100	19.407
	28.9437	22.1663	1.43356		29.662	10.9698	2.26228		26.3625	4.17834	3.19065		31.0199	8.32204	3.24999		35.1985	3.53658	4.77503		24.9427	1.9534	5.61625		12.1294	0.28168	14.4066		10.4834	0.0443389	16.1502		10.1989	0.00940066	15.7421		5	100	1.34131		5	100	28.1896		5	100	21.5006
	33.7421	19.3086	1.47512		27.7532	10.9429	2.27165		21.5404	3.6429	4.01877		20.243	7.48952	3.54918		28.1926	3.5056	6.15013		24.0706	1.94625	6.78117		12.4655	0.228385	13.8677		9.10483	0.0176485	17.4975		4.82766	0.00735378	17.6675		5	100	1.40708		5	100	32.463		5	100	20.7939
	34.2401	17.8703	1.49621		28.8617	10.6798	2.18662		20.3352	5.79307	2.57801		25.6634	7.12062	3.6768		25.5733	3.59206	5.48908		19.9008	1.95743	6.60731		14.7621	0.312277	13.5961		11.6096	0.0303515	18.7395		6.35075	0.0135426	24.977		5	100	1.34751		5	100	32.4284		5	100	18.2868
	28.2034	19.5325	1.2862		33.0763	10.305	2.40863		26.9095	4.83807	4.17217		30.6333	8.58258	3.62622		32.4986	3.67205	4.20248		21.4093	1.96863	6.58957		12.0257	0.140892	14.3305		9.18408	0.0491516	17.1485		11.4238	0.00843762	23.5282		5	100	1.32405		5	100	30.5437		5	100	20.2897
	29.4827	19.8614	1.38362		25.5406	11.237	2.38136		24.6679	6.12595	3.46447		32.5803	8.15524	3.32515		28.536	3.52635	5.0502		21.7459	1.96431	6.70002		11.6937	0.322179	14.95		10.6479	0.0310689	13.1656		6.74515	0.00911453	15.8004		5	100	1.3999		5	100	28.5739		5	100	19.4456
	28.4704	20.0246	1.51185		21.0302	10.5287	2.25416		20.5767	4.51232	4.8509		27.8179	7.99541	3.40614		24.1223	3.57237	4.81157		21.5304	1.96059	6.99915		14.0903	0.205368	13.2293		8.61568	0.0292856	18.5334		12.2916	0.0122556	12.9625		5	100	1.35408		5	100	29.8218		5	100	20.9729
	29.1344	19.642	1.29626		26.5142	11.0033	2.34179		17.0996	4.48024	3.55622		31.6672	8.47653	3.19765		24.6929	3.63591	4.7186		23.1383	1.93791	5.99789		15.4604	0.257722	14.9687		11.1554	0.0512971	14.4149		7.39764	0.00642826	24.5185		5	100	1.43473		5	100	32.8352		5	100	19.7002
	28.2444	19.1428	1.38835		31.461	10.8202	2.23815		23.1548	4.85268	4.12504		24.9271	7.66814	3.30715		30.7959	3.62769	4.4205		23.7443	1.94118	7.07015		14.065	0.240649	12.6856		11.0395	0.0430434	13.6308		12.4865	0.00953722	34.4628		5	100	1.45511		5	100	25.5065		5	100	18.4246
	33.2245	19.4422	1.41596		27.5789	10.7508	2.29658		22.8319	4.57899	3.62968		24.539	6.86904	2.9259		28.4398	3.55598	3.57867		20.998	1.96449	8.83896		11.3151	0.244547	14.1379		9.59691	0.0507769	16.0509		7.27898	0.00911453	16.5974		5	100	1.7003		5	100	28.6406		5	100	19.4682
	28.8165	19.935	1.34892		22.3906	11.8333	2.32587		17.7489	5.04334	3.81984		30.6454	7.76661	3.19338		22.1231	3.62561	4.25741		22.8683	1.95775	7.77776		12.1575	0.199335	13.0927		9.42401	0.0500322	18.0797		6.42589	0.0101422	23.1007		5	100	1.55069		5	100	28.4286		5	100	19.9987
	34.4677	19.9988	1.50199		22.5441	10.8863	2.33581		25.8526	4.97235	3.97227		31.0366	8.38847	3.46847		23.6562	3.52015	6.31502		25.3015	1.961	6.52613		11.2492	0.374982	9.56174		11.7485	0.0512303	19.1946		8.23621	0.0107715	12.1737		5	100	1.55069		5	100	30.4767		5	100	18.9845
	29.3073	20.6352	1.40812		27.0879	9.81711	2.38922		23.2993	4.68844	3.48404		31.1348	7.90722	3.38728		22.7781	3.56896	5.20235		22.971	1.95157	5.91704		13.9793	0.209613	14.1256		11.3113	0.0408795	16.8299		8.10359	0.00918189	19.4262		5	100	1.55069		5	100	32.8109		5	100	21.4053
	27.4327	19.1901	1.41039		24.6887	11.2559	2.12092		31.2126	3.19806	3.79209		28.942	8.7879	3.49032		23.1361	3.51952	5.71925		20.8534	1.94735	6.77911		10.9055	0.412205	14.6893		11.3241	0.048106	16.8004		10.0162	0.00682069	20.9755		5	100	1.42915		5	100	32.9948		5	100	20.1466
	30.9678	20.7706	1.43997		28.6565	10.9376	2.53569		23.33	4.21163	3.80028		34.4528	7.20222	3.4199		29.5356	3.50439	6.39169		21.3459	1.93903	6.73838		14.1657	0.336777	17.6239		12.4259	0.0340736	16.1112		6.13781	0.00938786	23.4254		5	100	1.46247		5	100	30.8627		5	100	20.6526
	28.1863	20.8846	1.39562		30.7299	10.8974	2.15511		25.218	4.54975	2.29719		29.2837	7.31411	3.36775		32.5789	3.60048	4.57472		24.6699	1.95345	5.49121		14.3438	0.486798	14.2817		9.70994	0.0366628	17.4904		8.97397	0.00964997	20.2443		5	100	1.40391		5	100	28.115		5	100	21.1822
	33.5278	20.5596	1.41552		24.6027	10.4956	2.20166		29.84	4.9184	2.17096		34.3327	7.62237	3.63313		22.011	3.54206	4.28517		23.8677	1.95635	7.73781		13.6309	0.0716739	13.1068		10.0181	0.0427659	15.5925		11.1937	0.0112763	12.3809		5	100	1.40391		5	100	31.5256		5	100	19.0937
	31.4216	19.9265	1.43866		25.7895	11.0798	2.24816		27.4229	4.63107	3.50713		26.7513	7.79009	3.49198		30.066	3.5944	6.68107		23.5172	1.94506	6.95676		14.0501	0.066877	15.7915		12.4448	0.0203474	16.5184		11.9291	0.015445	20.2486		5	100	1.40391		5	100	32.1241		5	100	19.4219
	33.4537	19.4414	1.30052		29.8205	11.2253	2.25104		21.6163	5.38388	3.94827		26.473	8.04086	3.62122		19.9857	3.48937	4.97249		23.306	1.94903	6.23675		13.8791	0.254725	15.372		9.99952	0.0229497	16.0048		7.52875	0.00623437	18.8951		5	100	1.40391		5	100	30.8558		5	100	20.3312
	29.4978	19.8608	1.19429		30.1194	10.8904	2.1996		26.5141	3.79931	3.75312		30.5146	7.30864	3.21674		19.9857	3.5456	3.85299		21.1799	1.95053	6.21703		12.298	0.226581	9.14293		12.8439	0.0497682	17.2498		10.0569	0.0114425	24.8888		5	100	1.39534		5	100	30.6889		5	100	18.5259
	28.7396	20.627	1.45929		28.7328	11.1339	2.42312		23.284	5.83059	3.38483		27.5657	7.7812	3.36764		29.6653	3.52657	5.24357		22.8401	1.96696	6.74642		14.797	0.371413	14.7493		10.4311	0.0309247	15.6702		12.3422	0.009898	18.213		5	100	1.34487		5	100	29.8685		5	100	20.6108
	31.4813	20.8156	1.40678		26.8818	10.6391	2.30192		26.8875	5.04434	3.69737		29.7061	8.56313	3.54101		18.2534	3.56687	4.65242		24.0005	1.95276	7.20201		10.7441	0.258447	16.3258		9.2318	0.032978	17.7116		5.34839	0.0110622	16.6999		5	100	1.56545		5	100	27.3694		5	100	18.0429
	28.0293	21.1759	1.42807		25.3978	11.5877	2.33833		28.179	3.35982	3.80921		30.0118	8.03733	3.36977		22.4829	3.54447	5.35578		26.8289	1.95917	7.02904		11.2286	0.277261	12.5175		9.37164	0.0498142	20.679		8.69484	0.0136731	20.353		5	100	1.32075		5	100	29.7981		5	100	20.5146
	32.5793	19.9221	1.48534		32.0495	10.8613	2.30178		26.2566	5.15117	3.72671		31.202	7.32006	3.6928		22.4131	3.72745	4.79307		23.1751	1.97526	7.38982		13.3689	0.210159	12.2255		10.2372	0.0166463	15.8782		13.7783	0.0101422	18.5535		5	100	1.32075		5	100	31.5246		5	100	19.2652
	30.445	20.5086	1.49613		28.8894	11.508	2.41852		26.2889	5.60529	3.93018		32.004	7.26349	3.14119		23.8338	3.59418	4.29269		18.1598	1.9481	7.97991		13.7311	0.240216	14.6315		10.1082	0.0417699	20.0563		8.194	0.0109061	26.7805		5	100	1.43499		5	100	32.0343		5	100	19.1122
	27.7057	22.1271	1.36387		33.82	11.9926	2.19328		25.645	5.67676	3.49377		27.7034	8.41387	3.4776		22.0721	3.50257	3.96969		22.5727	1.95321	7.06382		8.79196	0.318113	16.4889		9.82394	0.049993	20.8112		6.7339	0.00785469	15.8808		5	100	1.52936		5	100	32.0268		5	100	19.4523
	27.1437	18.0272	1.37821		25.0533	11.0262	2.34275		24.144	4.70131	3.34141		31.16	8.76424	3.34545		20.3654	3.69311	3.54446		21.7798	1.95611	6.12536		12.0973	0.251136	14.1403		9.54491	0.0225797	16.5318		6.85928	0.00911453	23.2359		5	100	1.3359		5	100	33.9885		5	100	22.0769
	30.7594	20.4488	1.4263		29.3302	10.6331	2.18515		31.4287	4.46361	3.60747		29.0101	7.62369	3.24944		22.6422	3.59045	5.90996		23.3035	1.96443	6.89565		14.1782	0.300404	14.6495		12.4323	0.0432196	17.0692		12.7344	0.0101422	14.4407		5	100	1.3359		5	100	29.5488		5	100	19.383
	30.921	21.2954	1.39812		27.335	10.9424	2.2567		26.0516	5.12259	3.53058		28.6539	8.0749	3.48486		16.008	3.46744	5.18076		21.6539	1.97092	6.5062		11.0043	0.185685	16.2153		10.3008	0.0324167	16.485		7.53791	0.00928683	10.4175		5	100	1.40244		5	100	31.6119		5	100	18.6676
	27.4144	21.1124	1.42815		17.8455	10.6482	2.32303		31.7789	4.70358	2.60925		30.9397	8.13117	3.45711		19.9199	3.62744	4.2855		21.3623	1.95024	5.38698		12.3854	0.241487	14.6338		12.3639	0.0393147	17.1683		12.117	0.00716841	24.0895		5	100	1.40244		5	100	29.1867		5	100	19.7491
	30.7495	18.7524	1.50619		34.5474	10.0083	2.28753		27.6988	4.55361	2.2521		38.8344	7.56935	3.22795		27.531	3.58895	4.10166		23.8853	1.97273	7.1542		13.5123	0.297147	14.4933		11.6244	0.0511936	15.3522		5.66987	0.009898	20.1088		5	100	1.47738		5	100	29.0346		5	100	21.0252
	27.3566	19.676	1.3613		27.2441	11.1409	2.52932		13.6232	5.12786	3.41278		40.4945	8.25091	3.40273		30.9482	3.47597	4.82653		21.5072	1.95984	6.27912		14.6974	0.295348	13.7921		10.0541	0.0375554	18.8901		9.60102	0.0122525	26.0772		5	100	1.47738		5	100	34.0511		5	100	21.7336
	30.9534	21.0576	1.53552		29.9485	10.5875	2.20197		32.7644	4.22013	4.28247		28.6016	7.55631	3.40608		25.506	3.46816	5.04648		23.9308	1.93972	7.71443		13.5938	0.0998235	16.2438		8.03452	0.027209	20.0634		17.3109	0.0110622	24.1206		5	100	1.41431		5	100	28.9576		5	100	21.8845
	35.4284	20.1838	1.31707		30.0997	10.5835	2.30633		30.6713	5.35113	4.5817		31.375	7.58621	3.18942		23.4041	3.5744	4.57744		21.3609	1.96177	6.26577		9.71683	0.277882	16.3342		12.7703	0.0281979	17.7362		9.53726	0.0122525	17.0474		5	100	1.55187		5	100	28.6097		5	100	21.2439
	30.7554	18.571	1.43599		25.8612	11.5466	2.38683		21.3862	3.96476	3.35886		31.7874	7.94451	3.42791		32.4747	3.53496	4.95106		24.2393	1.96071	6.29885		14.6514	0.264358	13.6479		10.2296	0.0434563	14.9922		8.51694	0.00887754	24.667		5	100	1.36751		5	100	30.1291		5	100	21.7453
	30.9284	21.0198	1.39424		35.7826	11.0556	2.38304		19.5183	5.71205	4.51419		28.8639	7.77915	3.06065		24.3862	3.5251	5.64019		23.6721	1.96818	4.92937		11.3703	0.345752	13.4874		13.1233	0.0476918	13.919		8.81038	0.00843762	24.719		5	100	1.25381		5	100	30.3698		5	100	20.0856
	26.8282	21.2621	1.51501		23.2809	10.9358	2.27127		25.8703	5.80908	3.133		29.2132	7.50968	3.5072		21.3415	3.53059	5.6462		24.3422	1.94421	5.92205		8.50399	0.348468	11.8651		10.5226	0.0398995	19.0687		7.63639	0.0133876	24.2506		5	100	1.48106		5	100	28.9901		5	100	20.5982
	31.6934	19.8726	1.65435		21.8243	11.1036	2.41043		23.1408	3.63334	3.42005		33.8858	7.93743	3.56917		28.2771	3.60241	4.41469		22.2712	1.97781	7.81401		6.91972	0.353759	15.1884		11.2894	0.0484027	15.2413		10.8166	0.00682069	23.2916		5	100	1.39942		5	100	28.1936		5	100	18.3666
	31.2142	20.5932	1.25581		31.5039	11.1203	2.17442		31.7019	5.33669	3.94951		36.9189	7.27209	3.51457		20.162	3.63033	4.60878		21.1809	1.95266	5.85621		12.3076	0.388395	13.3416		8.6864	0.0390483	18.2249		9.11429	0.0115795	21.4048		5	100	1.39942		5	100	33.3892		5	100	21.2007
	33.0257	20.8197	1.20596		34.9049	11.7653	2.31271		27.9682	4.73502	4.16513		29.8911	8.2688	3.16335		27.0429	3.51005	4.28396		24.6828	1.95118	7.4285		10.5734	0.18947	10.0281		12.3656	0.0260917	15.9508		8.10278	0.0100017	12.6026		5	100	1.53048		5	100	30.1561		5	100	20.2275
	31.3961	20.5663	1.43996		21.7	10.6326	2.37309		28.911	5.16352	3.88751		32.8993	8.0597	3.20157		27.7533	3.5234	3.72975		24.3508	1.9727	8.17269		12.1562	0.197215	10.929		8.88083	0.0200221	14.3653		9.54283	0.00838148	14.4828		5	100	1.39354		5	100	29.9651		5	100	20.4317
	32.9565	19.3586	1.64145		27.8023	10.6389	2.31055		24.5849	3.97818	3.36103		23.991	7.66356	3.30953		21.7309	3.39479	5.72193		23.9785	1.94754	6.61707		12.7018	0.282202	14.3016		10.3328	0.0481277	15.825		7.14716	0.0101422	26.8494		5	100	1.46883		5	100	30.5924		5	100	20.0223
	31.6222	20.073	1.37821		20.9405	11.0309	2.40818		24.4967	4.99314	3.38526		31.1782	8.28612	3.45644		31.0481	3.5412	4.34235		20.6064	1.95281	6.34823		14.3795	0.159076	15.9252		13.1432	0.0438044	16.9893		11.9876	0.00880297	19.5654		5	100	1.45014		5	100	30.6477		5	100	20.3611
	29.2642	21.5884	1.44269		23.6995	11.3537	2.32978		21.882	4.91635	4.20592		29.7103	8.0538	3.18213		24.1279	3.55397	3.41985		24.3588	1.94944	6.84459		11.4243	0.271676	15.2178		11.6791	0.0335075	19.6009		10.2724	0.00988186	17.7737		5	100	1.45014		5	100	30.9638		5	100	21.4446
	32.4968	21.3568	1.47312		19.8268	10.5576	2.33369		20.395	5.39093	4.35427		32.1373	7.56587	3.37189		26.062	3.54555	5.29603		21.6272	1.9503	6.61122		12.0939	0.187451	13.4104		11.0628	0.0302562	13.408		9.5333	0.0110622	18.6384		5	100	1.38815		5	100	34.8051		5	100	20.4912
	33.2134	20.7396	1.4067		24.4241	10.9716	2.47048		21.5571	4.15222	2.91339		33.7159	7.34841	3.24385		28.5866	3.51942	4.94437		22.9542	1.96059	6.8914		11.4736	0.159645	12.7064		12.3776	0.0328955	17.4051		4.51598	0.011805	24.7375		5	100	1.43843		5	100	35.3699		5	100	21.2108
	30.9107	20.4541	1.20647		25.7163	10.3041	2.35377		25.5331	5.51906	3.67601		31.2438	8.27025	3.40595		21.7319	3.49449	6.18933		22.7551	1.96608	7.6484		12.1298	0.210513	12.9836		8.69442	0.0377749	18.0743		9.59214	0.0135426	25.3098		5	100	1.43777		5	100	32.0703		5	100	21.1813
	28.4792	20.0147	1.59727		21.6353	11.1274	2.43759		23.4313	4.46623	3.89194		32.0121	8.21782	3.36758		20.2977	3.48992	5.74895		21.2383	1.95369	5.48513		9.22162	0.459795	15.5367		12.826	0.0425891	18.2534		9.9825	0.0115795	17.606		5	100	1.42268		5	100	32.1959		5	100	20.914
	30.7017	18.9935	1.54555		26.8201	10.799	2.42599		32.339	6.48866	3.30565		36.33	7.61521	3.27021		23.3936	3.59638	6.15282		25.2712	1.961	7.00428		10.9114	0.0868165	13.57		10.5181	0.0362448	14.6788		10.9128	0.00986406	14.8005		5	100	1.53278		5	100	31.5079		5	100	19.679
	30.1608	20.2351	1.38699		29.2342	11.0179	2.27569		23.4056	3.89217	3.47314		31.6466	8.19576	3.35607		24.0478	3.54121	5.03808		21.1572	1.95829	5.95439		13.4105	0.257497	13.531		10.9874	0.0416166	16.3064		8.71126	0.00880297	15.7683		5	100	1.30666		5	100	32.8429		5	100	22.0804
	30.207	21.3332	1.40898		30.3602	10.8351	2.22124		19.1431	5.66226	3.87171		30.7283	8.05283	3.47971		34.2574	3.65494	5.92194		21.3126	1.9735	5.9037		11.8763	0.411591	10.2569		11.3537	0.0351276	17.3693		11.2626	0.0104435	35.1632		5	100	1.54747		5	100	28.7726		5	100	19.454
	32.2195	18.8943	1.53419		26.4396	10.5538	2.33831		29.9218	4.51694	3.46414		31.017	8.32616	3.61259		20.4226	3.68275	5.30542		25.6201	1.96431	6.69508		10.92	0.41533	15.6515		10.0286	0.0393147	16.3688		7.8667	0.0100017	9.97388		5	100	1.54662		5	100	35.2836		5	100	21.0281
	31.8721	20.377	1.30453		27.6478	10.5282	2.23844		17.7784	5.12011	3.50766		28.1897	8.441	3.10874		34.1553	3.58435	4.90038		19.5595	1.9821	7.70452		15.6869	0.298857	11.6394		12.9157	0.0127309	17.7642		6.56293	0.00940066	21.8618		5	100	1.42993		5	100	30.2178		5	100	21.2396
	30.7981	18.8432	1.48365		32.8866	11.3456	2.26086		29.9535	3.29102	3.43561		26.2062	7.50518	3.5439		28.2775	3.56708	4.5512		22.8282	1.96716	6.47449		9.49517	0.265714	14.1438		7.74784	0.0485487	14.8528		6.77602	0.00911453	23.3073		5	100	1.42993		5	100	30.2451		5	100	18.7285
	27.4873	21.2531	1.48929		26.6914	10.6277	2.35299		25.0881	3.362	3.72565		23.3895	7.99151	3.45745		26.9394	3.66005	5.52616		23.7389	1.96177	7.98107		16.9465	0.194218	14.8666		11.2887	0.0631729	16.2473		10.7041	0.0107715	16.8425		5	100	1.57206		5	100	32.5408		5	100	21.7252
	28.7453	20.7274	1.59754		28.6903	11.0803	2.42192		25.8832	5.75851	4.11239		31.2727	8.13924	3.40945		28.1352	3.50937	4.19866		23.2121	1.95862	7.15672		15.3688	0.260348	13.4212		11.7164	0.038038	15.1921		10.2747	0.00795714	18.0881		5	100	1.2757		5	100	27.292		5	100	18.6752
	31.9458	20.7924	1.44856		30.3188	11.1442	2.19668		19.0486	5.13618	4.06067		27.0668	7.90683	3.30728		22.0083	3.58905	6.21648		19.9741	1.96673	6.70162		13.8622	0.263333	14.6857		11.0847	0.0482419	15.551		12.3655	0.0101406	17.9642		5	100	1.38886		5	100	28.7919		5	100	21.2912
	30.5197	20.1907	1.46247		29.5521	11.0474	2.28255		20.5202	4.09943	3.01355		28.671	7.92227	3.5256		29.1957	3.60162	5.4388		23.537	1.94969	7.2452		10.717	0.409699	13.1112		9.01674	0.0435888	18.9706		10.9662	0.00752204	26.6206		5	100	1.38886		5	100	30.058		5	100	19.1328
	31.5684	17.5842	1.43367		26.0607	10.7293	2.38561		27.9838	4.58644	3.47919		24.795	7.87575	3.24457		26.6851	3.51471	5.68747		21.0707	1.97764	7.04152		11.2105	0.389641	14.8523		10.0427	0.0494933	13.8157		4.38846	0.00880297	17.6968		5	100	1.41552		5	100	29.3991		5	100	21.4919
	28.159	20.7684	1.34839		19.5239	11.3679	2.14413		17.7023	3.47365	4.01275		28.3895	7.6552	3.29575		26.4269	3.50414	5.7657		25.5878	1.96071	6.72277		8.8702	0.262486	15.1621		10.319	0.0429817	14.0569		8.21144	0.010472	20.7685		5	100	1.41552		5	100	33.3259		5	100	20.4992
	30.3465	19.5658	1.45752		30.0091	11.6827	2.36371		23.3591	4.76644	3.15875		33.8148	7.84085	3.60508		30.9674	3.54967	5.21517		24.3076	1.94433	6.92155		7.45091	0.217543	13.6398		8.04622	0.0444086	16.225		6.28044	0.00707504	11.5098		5	100	1.41552		5	100	24.4442		5	100	20.7814
	25.2045	20.0535	1.33206		33.9972	10.9305	2.2873		26.2365	5.70247	4.19244		26.9745	7.50973	3.66597		28.6076	3.59414	3.48449		22.386	1.96586	6.53805		11.2235	0.466529	17.6747		10.117	0.0517522	18.3513		5.742	0.0100017	19.4842		5	100	1.47464		5	100	26.2269		5	100	20.915
	32.0946	20.6888	1.58701		24.6031	11.2299	2.14708		17.3595	4.92612	3.77676		33.8516	8.17211	3.3476		27.3018	3.52804	4.36938		21.67	1.97751	6.82415		9.48419	0.210379	12.0437		8.49333	0.0358955	17.3616		6.5959	0.0100017	17.7847		5	100	1.37477		5	100	33.0703		5	100	19.2653
	33.1299	18.1193	1.58701		25.8385	10.959	2.43863		26.8831	6.59973	2.88702		31.6785	7.46339	3.39185		29.5307	3.50255	4.76707		22.0691	1.96807	6.69226		10.084	0.37436	17.0324		12.3337	0.039501	14.3299		9.41194	0.01265	29.2869		5	100	1.37477		5	100	32.7941		5	100	19.3704
	28.8935	21.6219	1.21421		27.3039	11.249	2.35403		23.6223	4.59615	4.15014		24.0447	7.92966	3.37292		28.3481	3.61014	3.93463		22.3991	1.95006	5.89907		9.68371	0.0837009	13.8515		11.5781	0.0626647	16.0575		6.59565	0.0114425	22.0552		5	100	1.37477		5	100	31.1875		5	100	19.5781
	33.6074	20.3538	1.3535		28.1932	10.67	2.23387		22.3906	4.68577	3.39834		25.5068	7.96181	3.42575		25.8042	3.49449	4.56364		23.6385	1.96013	7.86881		11.8783	0.0501075	13.0262		10.7043	0.0498142	19.6001		11.1101	0.00843762	27.8466		5	100	1.45182		5	100	33.7842		5	100	20.4541
	31.2006	21.1876	1.40463		28.6233	11.2394	2.20116		26.5285	4.57439	3.03868		35.8275	8.07825	3.39174		23.2269	3.57835	3.75841		28.0588	1.95147	6.65806		10.7347	0.357562	12.8223		11.2784	0.0246182	16.2143		7.04061	0.0112763	25.4966		5	100	1.32194		5	100	29.5973		5	100	20.8399
	30.1687	20.3809	1.33919		25.5768	10.8619	2.30264		23.7049	4.62013	3.45558		32.6057	7.8743	3.3557		25.3046	3.65359	5.16864		20.6397	1.94291	6.0297		12.6811	0.353762	15.2386		10.2036	0.0423061	18.5627		11.0563	0.0135426	15.1802		5	100	1.32194		5	100	28.1821		5	100	20.6815
	30.2042	20.9704	1.32723		24.4636	10.8982	2.18942		21.8505	5.11781	4.67436		25.5005	7.98123	3.22431		26.2756	3.64532	4.73863		23.5436	1.95357	8.26099		8.00371	0.273074	11.3369		11.1153	0.0189729	18.6115		4.99055	0.00880297	19.1546		5	100	1.32194		5	100	28.3652		5	100	20.3829
	29.5442	20.4334	1.34264		29.7197	11.0382	2.30421		29.5985	4.6125	3.84365		27.9042	7.61096	3.34067		25.2989	3.64252	4.19317		24.191	1.94658	6.42773		11.5669	0.258875	11.7745		10.6858	0.0366628	18.5672		7.50897	0.0114425	18.93		5	100	1.45175		5	100	29.6684		5	100	18.7951
	32.9402	18.5836	1.3973		36.3622	11.1084	2.30231		25.0215	4.87561	3.33134		29.5447	8.13708	3.26913		25.3498	3.58308	6.13688		17.177	1.967	5.77295		9.39829	0.185509	16.0473		12.0468	0.0567991	18.5278		9.46041	0.0114425	18.8867		5	100	1.51039		5	100	31.3568		5	100	19.1284
	29.1204	18.8103	1.48486		28.4817	10.3334	2.40969		24.1845	4.66793	4.48846		22.5121	7.89359	3.11549		27.7053	3.63274	4.73091		22.2132	1.96712	6.68973		15.0545	0.446697	12.0103		13.6049	0.0319164	15.9736		7.30072	0.0105526	13.4121		5	100	1.40328		5	100	33.9575		5	100	20.3075
	31.2515	21.921	1.34465		28.9051	10.1817	2.20964		28.4936	3.63315	4.27134		30.7239	8.28487	3.3736		20.7776	3.50544	5.81356		20.9407	1.94903	6.52019		8.27394	0.226581	14.2907		11.1873	0.029642	16.2637		9.34781	0.0108841	20.0013		5	100	1.19148		5	100	29.361		5	100	18.9147
	32.0026	20.9172	1.52541		29.0354	10.623	2.17609		23.3131	4.91618	3.1154		25.5943	8.01001	3.18312		23.6322	3.5704	4.39729		23.4056	1.94118	6.52119		9.72948	0.116559	15.0735		10.7887	0.0359937	17.572		9.39382	0.00795714	23.3964		5	100	1.68518		5	100	32.5488		5	100	21.6452
	34.7371	18.7113	1.37193		27.7732	10.7816	2.11726		31.3781	5.27517	4.10239		20.6044	8.38011	3.64341		25.4667	3.55781	6.11277		24.0396	1.97092	7.68218		10.5624	0.280992	13.8536		12.3095	0.0480292	17.9237		11.9212	0.0119174	11.4537		5	100	1.46449		5	100	29.3481		5	100	19.8037
	30.2087	20.228	1.44347		22.1296	11.2076	2.235		28.7956	5.61325	3.63985		28.7888	8.20284	3.3472		31.5949	3.68265	5.60588		24.871	1.95956	6.14775		14.7049	0.255439	14.4364		12.9382	0.0150083	23.9913		7.51115	0.011805	22.4376		5	100	1.51646		5	100	30.0723		5	100	20.6281
	29.9598	19.1801	1.51427		24.273	11.0292	2.19751		21.7675	3.25815	3.77776		29.4163	8.32653	3.5644		21.6888	3.50089	5.92588		26.1162	1.96734	6.08005		12.0494	0.317704	15.8166		10.9806	0.058448	14.8363		10.035	0.0105526	17.5143		5	100	1.36612		5	100	27.6474		5	100	19.5965
	34.6231	21.2877	1.38699		27.5574	10.9651	2.23295		30.2336	6.74976	3.24682		29.262	7.81751	3.2845		31.2658	3.55596	6.14182		19.9611	1.96759	6.35007		13.9384	0.0568781	12.4076		12.0029	0.0474366	19.6389		9.72063	0.00768976	17.8925		5	100	1.44371		5	100	30.0386		5	100	19.7501
	34.2815	19.7719	1.54328		24.1786	11.7543	2.27193		20.354	6.08908	3.35227		30.2175	7.29388	3.53757		31.1274	3.63745	4.99542		27.1015	1.96177	6.98909		11.696	0.245513	14.3378		10.1834	0.0294994	18.3563		8.20001	0.00676204	9.94595		5	100	1.44371		5	100	30.8575		5	100	19.252
	32.0911	21.3098	1.40725		24.1424	10.7428	2.29169		23.9144	5.00383	4.51317		30.608	7.65074	3.32557		24.9402	3.58801	4.35478		23.8641	1.95369	7.99381		10.2941	0.276913	14.5454		9.31132	0.0403226	14.4773		13.041	0.0109236	24.1425		5	100	1.43251		5	100	29.8119		5	100	18.5594
	26.4842	20.8813	1.43509		28.7964	10.743	2.19021		18.7016	3.55656	3.06059		26.879	7.71946	3.27589		30.579	3.56009	4.81599		18.8706	1.96013	6.51346		10.2307	0.226207	13.2414		11.1879	0.0291484	14.1926		14.487	0.00819631	25.5414		5	100	1.22479		5	100	32.4785		5	100	20.87
	29.5019	21.9796	1.31173		26.3107	10.7926	2.14574		29.3777	4.61567	3.42287		37.5582	8.68718	3.50666		22.9705	3.45001	5.01019		21.1939	1.9813	6.7595		11.413	0.393083	16.7071		8.27856	0.0225797	15.8535		10.4587	0.0114425	33.3027		5	100	1.41647		5	100	30.0854		5	100	19.7192
	31.4036	21.2787	1.43457		24.257	11.3116	2.2809		27.1349	5.05765	4.48378		35.138	8.19576	3.17268		29.4828	3.57985	5.51947		19.9802	1.96716	7.0534		9.33408	0.266907	10.6513		10.0061	0.0480549	15.0783		9.79922	0.0100017	22.6614		5	100	1.41647		5	100	31.5592		5	100	19.754
	29.7391	19.215	1.40202		27.6292	10.5674	2.27511		22.3507	3.09326	4.04208		32.398	8.22493	3.4758		24.9812	3.67446	5.05297		16.446	1.95951	6.29463		10.7951	0.260562	13.6522		12.1525	0.0335694	14.841		4.65627	0.00964997	13.8789		5	100	1.37343		5	100	30.1766		5	100	21.1953
	27.3297	19.9979	1.48005		29.0631	11.3534	2.26818		21.2077	4.96372	3.98808		28.566	7.89343	3.23578		24.5531	3.50826	3.99805		25.0308	1.96759	6.86207		5.02947	0.292704	15.1037		10.6741	0.0483394	11.6115		7.88096	0.00953722	11.1629		5	100	1.40919		5	100	32.6914		5	100	19.917
	32.8595	20.3821	1.49173		28.7858	11.6902	2.54835		27.6185	5.47362	2.91316		22.678	7.94828	3.52691		23.734	3.40753	5.50479		22.8845	1.95483	7.69963		13.0423	0.2599	14.2147		12.2932	0.0486692	17.9676		11.0338	0.0105526	21.5321		5	100	1.40919		5	100	31.767		5	100	18.6979
	29.1984	18.9664	1.38699		28.5379	10.7858	2.40868		28.229	4.61641	3.72013		25.6841	7.64184	3.42248		28.4212	3.7171	5.01573		20.901	1.9712	7.14257		9.88486	0.331382	16.2374		10.1346	0.0353878	17.77		11.0066	0.0119174	21.9792		5	100	1.50678		5	100	33.1893		5	100	20.2279
	30.7937	20.2748	1.35137		18.7894	10.1885	2.26434		26.6571	4.44871	3.28155		28.8397	7.68609	3.50684		23.7722	3.61714	4.91824		21.3301	1.96071	7.17052		4.41822	0.28453	11.9033		10.3934	0.0491931	15.4484		5.70694	0.0136731	35.694		5	100	1.26354		5	100	32.0506		5	100	19.8612
	29.4757	20.4008	1.58255		29.0907	11.2203	2.36976		21.2036	4.09681	3.46428		29.7007	7.89615	3.48707		25.4429	3.65736	5.41209		28.9412	1.95307	6.94815		11.7134	0.472155	13.3534		11.3129	0.0310689	14.9758		8.04456	0.00852361	22.0052		5	100	1.37582		5	100	31.9699		5	100	20.1534
	31.499	21.9012	1.34351		27.7685	10.5426	2.53028		26.873	3.81483	4.18249		31.581	7.8095	3.21027		22.2336	3.47749	5.11015		24.0995	1.96586	7.09543		9.24653	0.14299	12.5628		10.556	0.0438861	14.872		10.1453	0.0101406	27.4301		5	100	1.37165		5	100	31.8648		5	100	20.9567
	29.5788	20.9757	1.43608		31.4381	10.7331	2.1605		18.5682	3.93287	3.2046		34.284	7.49614	3.54432		30.6717	3.62453	5.12847		21.11	1.96586	6.04924		16.457	0.354413	14.3245		9.63133	0.0432196	12.2837		13.6061	0.00918189	28.5618		5	100	1.42832		5	100	33.1496		5	100	20.7488
	34.2894	20.1702	1.36712		25.8676	10.414	2.36224		23.198	4.48789	3.55232		28.9076	7.4333	2.91688		20.7471	3.64252	4.81161		24.8308	1.97092	7.63653		12.6843	0.130316	13.5837		11.4137	0.0491516	16.3354		10.5741	0.00623437	20.6576		5	100	1.45064		5	100	27.9393		5	100	20.4834
	33.7482	20.9872	1.43836		29.5752	11.2216	2.39139		27.6142	3.78258	4.02229		27.7287	8.23205	3.2603		28.4739	3.47952	4.8417		22.0226	1.95369	7.17486		13.716	0.37484	16.1865		9.81112	0.0499102	18.9868		10.4675	0.0130735	17.1783		5	100	1.38865		5	100	28.0076		5	100	18.3593
	28.4595	22.627	1.34451		29.2415	10.9176	2.17904		21.721	4.58924	2.87156		27.0233	7.57195	3.19045		26.7732	3.46933	4.7545		21.6456	1.97361	6.23659		18.8755	0.152898	11.6348		11.8105	0.0504248	18.265		14.1828	0.0107837	29.4503		5	100	1.41912		5	100	29.7925		5	100	19.6837
	32.5837	18.9196	1.41213		25.0446	11.2588	2.1533		29.2485	4.05137	3.736		24.6864	8.1963	3.32526		33.6367	3.52039	4.80351		21.7913	1.95147	5.75728		15.3927	0.152078	12.8511		7.73315	0.0452492	17.3649		8.70912	0.0122525	19.9785		5	100	1.59275		5	100	28.0155		5	100	17.8882
	29.6114	20.8477	1.59709		29.5727	11.3363	2.19156		28.6161	4.24961	3.25894		32.7854	8.29776	3.06889		25.5468	3.59163	4.80369		22.2235	1.94448	7.23865		16.5062	0.394287	13.0127		8.36126	0.0302233	15.4859		12.5641	0.0114425	18.6796		5	100	1.58028		5	100	30.0053		5	100	19.9375
	32.5316	18.5577	1.31733		30.3561	11.2605	2.46329		22.1087	4.73914	4.07066		26.8664	8.16898	3.34476		26.669	3.53282	5.1941		24.8845	1.95441	7.26057		13.9162	0.129861	14.2486		10.9788	0.0326319	16.9614		12.2151	0.0114425	23.8265		5	100	1.28643		5	100	31.4498		5	100	22.2219
	35.6887	19.2652	1.5122		30.9006	10.6445	2.14149		21.707	4.65205	3.77579		30.4075	8.1057	3.37932		30.842	3.53489	5.09306		21.6068	1.96071	7.68385		12.5241	0.398381	12.7689		10.7661	0.0467815	14.5696		11.0721	0.00918189	24.4889		5	100	1.39931		5	100	29.0823		5	100	20.536
	36.2048	20.169	1.40391		31.0766	11.2396	2.47646		30.4628	4.16959	3.73544		30.3357	7.86393	3.24361		24.4502	3.57161	4.87337		22.9125	1.96669	5.30704		13.3011	0.185446	16.4028		10.5592	0.0323688	15.0273		9.04706	0.00717514	23.4758		5	100	1.35466		5	100	31.8173		5	100	22.4963
	29.2087	19.8597	1.42832		22.2032	12.0047	2.23099		17.0531	4.91987	4.17148		30.2067	7.54613	3.58295		28.5132	3.64694	4.58681		25.3422	1.965	6.72227		9.76724	0.210534	14.5245		11.9093	0.0507769	17.6881		13.3298	0.009898	21.9215		5	100	1.44684		5	100	27.6244		5	100	21.012
	27.5445	19.1425	1.43385		35.6588	9.98144	2.43446		19.3325	4.71092	3.39443		27.2883	7.91343	3.38187		26.0712	3.4984	6.32612		20.5101	1.95764	7.33937		8.22655	0.293076	11.8086		11.5388	0.0473288	16.452		7.46757	0.00880297	22.2974		5	100	1.66277		5	100	31.0604		5	100	21.5484
	28.9156	21.1374	1.47695		27.2301	11.707	2.33483		19.7654	3.45742	4.19501		26.9745	7.61149	3.59148		26.0401	3.49047	3.88927		22.2138	1.95173	6.75705		13.7605	0.361629	11.469		9.57736	0.0496289	15.7838		9.83004	0.00682069	18.6913		5	100	1.65986		5	100	30.0059		5	100	21.1537
	27.9471	21.0868	1.36981		29.2675	11.499	2.24557		23.2988	5.58363	3.91929		21.0821	8.04388	3.02616		21.3011	3.40727	4.76841		24.0869	1.97767	7.06227		12.898	0.183957	11.9631		11.6999	0.0424547	20.3549		8.21641	0.0092209	25.5199		5	100	1.4054		5	100	31.5999		5	100	19.0487
	30.2834	20.9378	1.37047		24.6904	11.7529	2.40084		26.7399	3.96689	3.37072		30.2515	7.52779	3.45733		27.1575	3.61259	4.56831		20.8687	1.95656	7.25471		8.84701	0.311578	11.039		9.33004	0.0453657	18.5367		8.22151	0.0129059	29.3103		5	100	1.4054		5	100	30.791		5	100	21.1065
	31.2802	19.6195	1.47385		26.1311	10.7306	2.47987		25.4548	6.21119	3.1784		32.8037	8.32965	3.47138		14.8195	3.6475	4.51457		22.1081	1.93926	7.61496		8.53636	0.164895	14.8339		10.4425	0.0420635	17.1789		9.71513	0.0126235	24.2894		5	100	1.48385		5	100	28.498		5	100	20.4699
	29.7216	20.8894	1.37341		39.3746	11.2352	2.56679		18.7092	4.9673	3.81193		29.3232	8.45084	3.32806		30.9607	3.40644	4.49592		20.3593	1.97666	5.83662		11.5588	0.107583	14.4811		9.14156	0.0362448	16.1764		11.3339	0.0105526	16.0837		5	100	1.25925		5	100	31.0044		5	100	20.9687
	27.7155	20.0805	1.48363		28.4884	10.834	2.29168		31.0063	5.73066	3.16894		20.9027	7.82122	3.0864		19.8282	3.51244	5.76636		22.3952	1.95954	7.18825		13.815	0.301339	11.595		10.4742	0.0539672	18.4967		10.6348	0.00938786	18.2709		5	100	1.33807		5	100	28.0305		5	100	19.827
	28.17	18.6126	1.44309		23.9727	10.7184	2.4104		24.8247	4.17849	3.81193		25.1229	7.50973	3.39025		32.6661	3.66843	4.3875		23.4597	1.97538	5.5999		10.7738	0.399911	17.1578		12.5951	0.0482419	16.5301		9.16952	0.00940066	22.5075		5	100	1.377		5	100	28.6581		5	100	21.5656
	33.7552	21.0179	1.36869		24.5488	11.3981	2.28592		31.1299	3.08382	3.10765		35.3727	7.98022	2.99837		16.2488	3.55434	4.34928		25.4054	1.94944	6.49891		11.376	0.29415	13.073		10.1513	0.0146045	16.9258		10.0273	0.0119174	19.9006		5	100	1.42569		5	100	30.8081		5	100	20.8928
	29.6258	22.0118	1.45578		28.1059	10.2257	2.20829		18.123	3.77742	3.51968		33.0036	7.37578	3.15395		27.391	3.55759	4.1775		20.4847	1.95053	8.009		7.34572	0.310231	14.1781		11.0487	0.0485487	15.5095		10.8622	0.0110622	21.8071		5	100	1.5318		5	100	32.0501		5	100	20.3193
	29.8384	19.7165	1.4233		25.5362	11.1442	2.48951		30.8261	5.12347	3.0868		27.0539	7.26675	3.391		26.26	3.59666	5.0301		24.1176	1.96707	6.02994		9.73944	0.238423	11.749		9.76198	0.0508827	15.5338		5.2388	0.0109236	10.8204		5	100	1.41424		5	100	29.6398		5	100	19.8705
	34.6671	19.4799	1.47109		22.9162	11.1768	2.28149		26.5671	4.98104	2.84438		32.2322	8.40282	3.52736		26.1067	3.51022	4.41816		25.8869	1.94667	6.88948		15.2066	0.31525	14.7335		11.5912	0.0469253	15.3911		8.59085	0.00852361	16.3655		5	100	1.41424		5	100	31.6603		5	100	20.1309
	32.4035	21.138	1.38353		29.904	11.561	2.37144		26.1172	4.60339	2.59201		29.8653	7.66093	3.38472		20.4761	3.61466	4.00041		24.3763	1.94733	7.33483		12.9495	0.331382	15.2105		11.2212	0.0203474	13.9566		6.38085	0.0149753	18.6553		5	100	1.5023		5	100	30.7699		5	100	19.9505
	30.2112	20.8161	1.31171		24.5843	10.6787	2.29504		17.8571	4.4755	3.35611		37.4117	7.35	3.26713		29.8679	3.50349	5.96797		19.2756	1.95555	6.5646		11.9779	0.161642	12.5822		9.17293	0.0361701	17.4069		7.54045	0.012486	14.9941		5	100	1.43759		5	100	28.4645		5	100	20.684
	30.151	20.1487	1.37144		26.2435	11.0952	2.28503		26.9259	4.09739	4.04006		30.0465	7.40413	3.45784		32.3148	3.47616	3.15018		19.8591	1.94776	6.9964		16.117	0.252234	14.01		10.533	0.0371494	17.881		3.17041	0.0115468	28.6939		5	100	1.42051		5	100	31.0249		5	100	20.2433
	32.9332	20.0638	1.29214		28.6116	10.9139	2.34275		22.9369	5.16114	2.2062		28.8947	8.29361	3.35459		31.3526	3.56976	3.46434		19.4007	1.96707	6.75415		10.5563	0.29113	12.1333		12.671	0.0511133	12.3903		10.6483	0.0119174	16.2763		5	100	1.23915		5	100	28.6278		5	100	20.3411
	31.3995	19.1693	1.33009		17.5766	11.419	2.17594		22.6602	4.22923	4.08161		34.3988	8.42112	3.07619		24.4754	3.63237	3.79136		21.347	1.95118	6.65482		10.3057	0.232062	14.4118		10.7204	0.0560725	18.0343		9.93525	0.00735378	20.4023		5	100	1.39436		5	100	29.5923		5	100	22.0724
	31.6498	20.4245	1.37259		26.2097	11.1146	2.29392		28.0516	3.89885	2.90911		29.9273	8.0319	3.31589		27.8507	3.3861	5.63151		25.3992	1.96291	7.34666		14.1442	0.335977	13.1164		10.7596	0.0366628	17.4146		8.52852	0.0100017	20.1951		5	100	1.31875		5	100	30.4003		5	100	22.2399
	25.9979	21.1474	1.50411		21.3732	11.0303	2.36807		24.6883	3.29127	3.17256		26.1892	7.78945	3.2199		25.5398	3.66468	4.47259		22.7085	1.97258	6.79851		8.13589	0.380419	14.9763		10.805	0.0441718	14.5828		12.0852	0.00880297	13.1004		5	100	1.31875		5	100	31.8042		5	100	20.067
	28.4617	18.4659	1.52467		22.2842	10.311	2.25236		28.907	5.64277	4.10163		30.5826	8.23257	3.43945		21.5279	3.46719	6.92848		22.7217	1.95829	7.31682		13.8399	0.29854	14.3519		11.0165	0.0324167	14.4907		10.313	0.0120449	19.3062		5	100	1.42035		5	100	28.7097		5	100	21.8173
	35.3036	18.9853	1.59146		21.6937	11.1636	2.26306		30.075	3.59946	3.07036		28.6636	7.57268	3.3472		28.4089	3.55397	4.17964		24.315	1.96705	7.29757		16.8912	0.372953	16.7376		9.04305	0.0429817	16.2365		9.69627	0.00918189	27.0882		5	100	1.42035		5	100	32.5767		5	100	18.9189
	30.3913	19.441	1.39828		24.3064	9.86148	2.65384		16.8568	3.73808	4.07262		31.309	8.43457	3.4445		21.0815	3.67329	4.81364		22.1744	1.9599	5.93467		10.2981	0.293304	14.9566		11.2457	0.0355044	20.2549		8.32207	0.0123832	21.8213		5	100	1.42035		5	100	30.9772		5	100	21.2266
	29.8224	19.8327	1.47849		28.6629	10.5542	2.30581		24.9545	4.47658	2.97059		30.3469	7.17625	3.3447		29.5398	3.48437	4.84266		25.8706	1.96265	7.00769		12.7472	0.294328	12.1506		12.002	0.00746144	18.2188		9.27593	0.0114744	14.777		5	100	1.47049		5	100	32.282		5	100	20.3064
	29.4193	22.0192	1.24265		29.8284	10.9148	2.421		26.7432	5.37226	3.35632		31.5473	7.3885	3.40263		22.6078	3.53842	4.0011		27.089	1.94924	8.17822		5.34303	0.264585	9.99746		12.1552	0.0351858	12.2551		12.5078	0.0054536	25.3365		5	100	1.46402		5	100	29.2789		5	100	21.1907
	26.2526	19.9295	1.44152		28.9741	10.9063	2.36457		28.3481	3.49751	2.60296		30.0772	8.23958	3.41605		28.6883	3.49672	6.4248		23.8209	1.9713	7.19804		9.53849	0.291177	13.8493		13.5675	0.0334752	14.1822		6.27702	0.0112763	15.0975		5	100	1.46729		5	100	27.4573		5	100	20.8128
	31.7393	19.9753	1.29044		32.2294	10.6888	2.25801		35.2459	4.26289	3.81594		28.6913	8.48416	3.23709		26.9937	3.54108	4.97434		25.7181	1.9464	6.65579		10.088	0.378905	13.6569		9.32814	0.0631729	18.5579		12.9107	0.0135426	18.257		5	100	1.45936		5	100	29.8722		5	100	21.4937
	29.5486	21.1237	1.51709		28.1876	10.8397	2.41863		27.8234	5.47478	4.57459		31.9023	7.90796	3.21295		24.9005	3.38531	4.876		21.9112	1.95743	6.91129		9.95888	0.19646	12.9851		9.95828	0.0518411	15.9466		10.3552	0.0109061	18.437		5	100	1.35446		5	100	31.1244		5	100	20.2553
	31.5843	20.0461	1.52193		29.5977	10.5816	2.2061		27.528	4.34596	4.56674		37.1293	8.22877	3.26194		25.0006	3.49877	5.59011		21.9074	1.94999	6.13349		10.8105	0.333177	13.9225		10.3443	0.0612965	19.5763		11.724	0.0123832	29.1984		5	100	1.31701		5	100	32.1331		5	100	19.3365
	30.727	19.8253	1.49733		30.2099	11.0671	2.18114		26.8761	5.13971	4.33058		31.5493	8.25512	3.18216		29.2632	3.56608	4.86767		23.3754	1.95832	6.78028		7.17598	0.297823	13.9307		10.8606	0.0480549	13.6888		10.5592	0.00768976	9.73244		5	100	1.50593		5	100	35.215		5	100	21.3554
	31.45	21.1627	1.37839		30.2764	11.158	2.40268		21.6509	5.48486	3.68421		27.1587	7.62314	3.75892		24.0138	3.62292	5.49215		24.0382	1.95656	6.97158		12.8923	0.332047	15.8058		10.2569	0.0511133	19.7804		9.93467	0.0114332	17.5831		5	100	1.50984		5	100	31.4783		5	100	20.2373
	32.8664	21.0935	1.49263		30.7874	10.7184	2.47709		23.0493	6.06771	4.24186		34.7466	7.88673	3.43945		36.9393	3.7171	4.4315		22.4009	1.94121	7.26334		12.4138	0.30454	13.4469		11.214	0.0448019	20.8852		7.73959	0.00883775	18.1036		5	100	1.43473		5	100	27.7004		5	100	18.9596
	32.4051	19.7883	1.40136		32.5273	10.6086	2.37229		22.9547	5.43777	4.53678		35.0097	6.91776	3.28951		20.2502	3.49361	4.67722		21.876	1.94406	6.50394		11.3172	0.392508	14.5545		8.64516	0.0428753	13.3766		5.581	0.00791291	19.3167		5	100	1.41522		5	100	30.5799		5	100	19.5563
	29.153	20.1974	1.38934		29.8141	9.96145	2.44317		19.9293	4.97242	4.13053		28.0517	7.71583	3.24802		28.3684	3.59418	3.91864		28.2461	1.96115	7.54887		5.31055	0.175409	16.1974		9.80782	0.0362448	16.8305		4.03427	0.0101719	18.9834		5	100	1.47843		5	100	30.5664		5	100	18.7546
	31.3632	20.8476	1.43929		32.7185	11.5007	2.1465		27.1312	4.89506	4.35125		31.1604	7.96196	3.34378		28.798	3.51321	5.35452		21.3585	1.95046	6.89809		8.47496	0.236096	15.2318		9.18982	0.0491516	13.5682		11.7074	0.0122525	19.8324		5	100	1.54895		5	100	34.5795		5	100	19.4011
	31.949	21.0821	1.29772		30.2624	11.832	2.4379		28.1491	5.12946	4.11495		30.344	7.35654	3.31902		25.2219	3.50272	4.34938		26.0408	1.95917	6.91859		8.72959	0.246865	14.4338		8.67729	0.0371494	15.1853		8.6626	0.00843762	7.1041		5	100	1.43374		5	100	31.3572		5	100	19.5957
	26.5767	21.1599	1.3694		26.1994	10.9675	2.34808		13.108	5.74161	3.63007		34.3858	8.45276	3.31016		30.9317	3.50477	4.15132		20.4634	1.96274	6.83044		10.0275	0.231759	9.35322		11.2888	0.0324167	17.4953		11.7368	0.0123832	19.1241		5	100	1.32715		5	100	26.7233		5	100	20.2412
	28.1903	21.12	1.56373		31.4996	11.3728	2.18778		19.0511	3.37059	3.84878		27.3715	8.38085	3.2291		29.1577	3.59441	5.13385		21.7753	1.95114	7.61263		11.2459	0.279711	14.647		10.8876	0.0324167	12.1168		10.7203	0.0100447	22.9397		5	100	1.32715		5	100	26.2965		5	100	20.3629
	27.2746	19.8834	1.5334		26.8156	10.8982	2.19168		26.3054	5.41908	3.76279		28.069	7.52284	3.27578		16.949	3.60035	4.99082		24.198	1.97591	6.01133		13.8214	0.124927	15.568		8.36917	0.0176485	18.2537		6.73868	0.0115468	18.7152		5	100	1.51492		5	100	28.3768		5	100	20.1477
	26.0981	20.5671	1.33713		29.592	9.83091	2.24237		31.5731	4.61094	3.45414		32.7979	7.59996	3.24617		28.2534	3.59167	2.64509		20.7642	1.94776	6.74513		12.5339	0.38289	12.3155		12.0467	0.0425891	19.4142		7.97658	0.00922114	18.6637		5	100	1.43045		5	100	29.6966		5	100	18.4324
	28.7433	22.3949	1.46984		35.2807	10.8647	2.12092		21.8188	4.11681	3.59498		35.1708	7.83012	3.32021		24.9392	3.7171	4.18211		22.7974	1.96184	7.09134		14.9013	0.380761	16.8019		13.3292	0.0421379	19.326		10.8339	0.0104405	29.8096		5	100	1.43045		5	100	28.2429		5	100	20.3243
	29.5052	20.2005	1.50092		27.2982	10.5786	2.2949		31.3333	5.12324	3.44823		31.4352	7.34602	3.45557		32.4447	3.6573	5.19542		22.893	1.95917	7.35359		12.362	0.207131	17.7692		10.636	0.0495374	16.1507		8.83614	0.0118908	27.2101		5	100	1.3105		5	100	29.5349		5	100	20.5847
	31.5695	18.9927	1.4076		31.7802	10.9463	2.34421		22.099	4.07034	3.95472		31.6457	8.21265	3.37422		23.2173	3.55527	5.26457		25.2956	1.96074	6.88865		5.50386	0.172917	15.6917		10.1784	0.0511936	18.3909		12.5529	0.0107715	10.3856		5	100	1.26337		5	100	30.6666		5	100	21.6189
	27.7491	20.3082	1.4283		29.4013	9.96668	2.27511		22.7533	5.46875	3.42093		28.6679	7.67404	3.55428		30.4207	3.42907	4.17993		21.6326	1.96633	8.81498		12.2076	0.292139	17.4692		12.1693	0.0496289	21.2991		9.20592	0.00785469	20.4075		5	100	1.54267		5	100	30.4456		5	100	20.0051
	31.9225	19.271	1.3359		24.3267	11.0057	2.28332		26.4965	6.86639	4.06894		32.1771	7.90058	3.23071		27.9734	3.58881	3.59792		25.5417	1.95954	7.25743		12.6394	0.298709	12.5018		10.4033	0.0715881	17.7934		7.3938	0.0120011	18.4711		5	100	1.36407		5	100	27.9718		5	100	19.9109
	30.3729	19.6462	1.59283		31.6672	11.7053	2.4231		24.0582	5.68145	4.19849		22.7522	7.325	3.14971		26.4742	3.66891	5.49932		21.6042	1.95074	6.83971		10.9976	0.136895	15.2129		11.0499	0.0321422	19.5369		7.7895	0.00911453	15.7006		5	100	1.32288		5	100	29.2374		5	100	20.478
	30.7755	18.9094	1.56545		24.6963	11.6679	2.23194		27.1262	4.85997	3.7406		20.7698	7.8846	3.58977		20.6836	3.57133	5.43396		21.1816	1.93456	6.15958		11.8112	0.232804	13.2241		11.1849	0.0324167	20.4253		6.21268	0.00752204	29.145		5	100	1.36837		5	100	24.9131		5	100	19.904
	26.9824	20.5524	1.38699		29.4876	11.3816	2.30892		26.7416	4.02764	4.18729		34.3534	7.17143	3.43748		32.4042	3.6036	3.61302		20.8744	1.961	7.30923		10.605	0.409691	12.7578		11.1152	0.0467815	19.2074		8.37125	0.0107837	25.5548		5	100	1.50473		5	100	31.4246		5	100	20.338
	29.2591	19.3945	1.49392		30.7729	11.6987	2.29227		26.2561	4.61934	3.18652		39.1549	7.79717	3.62901		22.1709	3.68309	5.06915		19.7624	1.965	7.23172		16.0351	0.365264	12.668		10.4474	0.0339173	18.0707		8.41779	0.00768976	9.53735		5	100	1.40619		5	100	29.9398		5	100	20.643
	28.5539	20.5159	1.47193		28.6727	11.9264	2.10504		23.6978	5.49076	3.66284		25.0819	8.06133	3.10164		32.5403	3.61142	6.08341		22.077	1.94433	6.69875		14.2201	0.212919	15.947		11.2233	0.0469253	19.0229		7.65445	0.0149753	22.2193		5	100	1.40619		5	100	27.7004		5	100	21.0879
	28.7643	20.9718	1.39326		26.3288	11.2896	2.46329		29.1566	3.6326	3.00955		31.313	7.93078	3.5085		22.9816	3.41594	5.59592		21.8604	1.967	6.15928		9.81327	0.339256	12.3218		11.8514	0.031142	23.4223		6.52718	0.00880297	30.2894		5	100	1.40619		5	100	28.8365		5	100	20.4292
	27.8271	20.7437	1.48068		27.8999	10.9913	2.15773		25.4094	5.05129	3.33414		32.1203	7.36935	3.56898		17.8936	3.69549	5.51045		23.3515	1.95461	7.17691		14.0244	0.0900026	15.8589		8.15585	0.0481729	15.1619		8.89943	0.0100966	29.6229		5	100	1.35793		5	100	31.9324		5	100	20.5775
	30.8387	21.5053	1.48534		31.553	10.4873	2.30843		22.555	4.51717	3.51432		25.901	7.51302	3.60151		27.2977	3.40902	5.4434		16.5589	1.93703	6.45347		13.4034	0.170544	15.054		9.89351	0.0486081	16.8867		10.365	0.0105526	25.101		5	100	1.36143		5	100	28.8911		5	100	20.5945
	30.6584	20.3664	1.5228		18.1446	11.3018	2.15712		21.7732	3.94172	3.1733		31.0085	7.78708	3.22378		29.084	3.55856	4.38528		24.2954	1.965	6.59834		14.6928	0.191579	12.7307		12.7804	0.0371494	14.6459		9.31084	0.0127326	7.53152		5	100	1.36143		5	100	29.1393		5	100	19.5774
	31.4531	22.5946	1.44826		27.1259	10.4874	2.24029		28.3886	4.51173	4.8728		38.683	8.07046	3.8571		25.9034	3.51794	5.40136		25.4276	1.9534	7.62271		12.5297	0.217556	11.712		9.81998	0.0469253	14.9225		7.95089	0.0115468	17.3242		5	100	1.47524		5	100	31.2762		5	100	19.8942
	34.4903	21.659	1.39212		28.5491	11.0307	2.35729		27.1279	5.88916	3.5795		30.3787	8.64884	3.24395		20.1185	3.5456	5.4935		19.7656	1.94788	7.93668		13.0047	0.322179	12.7607		12.0111	0.0402435	14.9462		10.5488	0.0105526	22.4986		5	100	1.47524		5	100	29.246		5	100	20.6909
	32.9395	20.06	1.49104		22.7464	10.1543	2.36096		16.9021	4.78742	3.53234		38.191	7.83408	3.77167		31.1929	3.68299	6.04404		20.7864	1.97539	8.07245		12.0086	0.402091	14.2895		13.454	0.0324167	16.8039		8.37841	0.00838148	20.7701		5	100	1.47524		5	100	28.0458		5	100	20.9995
	29.2	20.2275	1.43666		24.7554	11.4425	2.42779		18.4161	4.59106	4.37071		28.1949	8.66804	3.32527		23.6141	3.53414	5.2877		22.4053	1.94413	7.12206		11.055	0.23542	16.1076		9.90796	0.0306684	17.984		13.3191	0.0105052	20.1562		5	100	1.42771		5	100	30.1254		5	100	20.2783
	24.9872	20.5964	1.47601		34.2676	10.1081	2.39149		24.6668	5.81056	3.68261		33.2916	8.41648	3.46465		28.3114	3.61077	5.14247		23.8245	1.9534	6.61209		10.9827	0.313045	15.7247		11.1073	0.042019	16.9103		9.46875	0.0100017	26.3566		5	100	1.42771		5	100	27.1951		5	100	20.608
	27.3507	20.3059	1.28616		30.4798	11.1075	2.21965		25.275	3.52571	3.54099		28.8135	8.22538	3.49032		22.9959	3.49766	3.80858		24.0391	1.95566	6.92613		14.0157	0.390346	11.9611		9.59082	0.0467815	21.4893		8.06631	0.0126235	20.2871		5	100	1.37813		5	100	30.3142		5	100	19.524
	27.5576	18.6594	1.47269		25.2461	10.6025	2.2075		25.1659	4.12597	3.02304		29.6235	8.38365	3.07906		28.6789	3.60091	5.02705		25.1765	1.95917	5.65752		9.49784	0.310027	16.6313		12.0435	0.0332588	17.5281		9.42259	0.0104435	26.5045		5	100	1.45551		5	100	29.3641		5	100	21.1826
	32.3293	20.839	1.45702		27.9953	10.7937	2.19801		27.3606	4.78868	3.19399		32.0781	8.34289	3.17705		27.2425	3.55056	4.35007		21.3037	1.96115	7.47151		9.49702	0.327873	11.3814		10.7847	0.0243721	20.9993		12.859	0.00752204	32.7713		5	100	1.62238		5	100	30.4669		5	100	19.0962
	28.6183	21.0465	1.42469		32.8703	10.988	2.41143		26.9925	5.32227	3.52198		29.3225	7.33221	3.54703		30.1679	3.5456	4.95484		24.4871	1.95332	7.27046		13.1125	0.0993371	10.6073		11.4875	0.0517522	19.776		10.0316	0.0101719	21.6348		5	100	1.27684		5	100	34.3007		5	100	21.7156
	30.2376	20.4761	1.29145		33.9976	10.2902	2.20471		28.9264	4.16936	2.84195		34.9243	7.98602	3.10859		24.2259	3.5288	5.04905		20.4573	1.96995	6.77152		9.76863	0.30829	13.5896		10.6018	0.0404063	18.8013		9.25006	0.00752204	32.2242		5	100	1.62639		5	100	32.5555		5	100	19.9029
	27.1515	19.3246	1.34075		36.31	10.4005	2.20829		33.9284	3.83403	3.53922		30.0776	7.41852	3.53314		28.1084	3.5497	5.50071		24.5055	1.95441	7.11453		8.0024	0.402735	14.0302		10.8863	0.0517169	19.4175		13.8076	0.00819631	22.7885		5	100	1.44238		5	100	30.7445		5	100	19.5209
	30.4694	20.3996	1.51704		29.1994	10.7297	2.20829		22.8178	5.15313	3.31825		31.6927	8.28763	3.38786		26.4525	3.51588	4.94076		20.3416	1.97486	7.4247		8.26422	0.297104	16.2442		8.05619	0.0521868	15.8918		8.32819	0.0130735	14.9609		5	100	1.37047		5	100	29.9954		5	100	19.3678
	29.1157	18.6786	1.47265		28.7086	11.1946	2.3094		30.0913	4.59996	4.66642		27.9813	6.76088	3.45853		17.0474	3.62199	4.90918		25.0442	1.95832	7.10774		10.0277	0.412123	14.85		10.6891	0.0377749	21.2447		6.88721	0.0135426	30.1903		5	100	1.38739		5	100	34.5884		5	100	20.029
	31.8794	18.228	1.4905		31.3582	10.764	2.42192		24.6958	4.43561	3.72021		25.2571	8.04803	3.43859		25.7544	3.58849	4.61082		24.8987	1.9359	6.36325		14.1909	0.311473	12.159		13.969	0.0486692	15.1399		7.32521	0.0120011	20.0515		5	100	1.34839		5	100	29.429		5	100	20.5656
	29.3334	19.9976	1.37907		26.5487	10.6313	2.5258		27.8344	5.37141	3.29849		34.8651	8.31863	3.19877		30.0887	3.60459	4.03923		27.0962	1.96983	7.90086		10.5518	0.159276	16.5871		13.0205	0.0416166	19.3595		7.55407	0.0122128	15.7889		5	100	1.1472		5	100	30.0731		5	100	18.4563
	32.3174	21.0267	1.36414		24.792	11.3416	2.47523		25.8258	5.99251	2.72114		26.3472	8.25834	3.27079		25.0817	3.57866	4.49918		25.4241	1.96115	7.35866		13.4784	0.241847	13.9578		9.79657	0.0567991	20.0287		9.17919	0.00922114	26.1799		5	100	1.24349		5	100	30.2031		5	100	21.5144
	26.9367	19.8781	1.37974		40.2664	11.2276	2.38561		20.9453	5.83654	3.84241		27.8704	8.57162	3.31755		24.1111	3.4839	3.89148		21.2451	1.95781	6.56621		10.7816	0.244828	15.3859		8.95488	0.0379328	19.8117		9.93871	0.00791291	23.5692		5	100	1.31159		5	100	29.9907		5	100	20.3936
	28.846	21.4242	1.41972		29.4064	11.2528	2.42325		27.6162	4.91091	3.5627		24.5732	7.19426	3.39746		25.7328	3.65428	4.94918		24.9183	1.95243	6.23929		12.1614	0.392869	13.7357		11.945	0.0340484	17.9117		7.25875	0.00988186	37.9767		5	100	1.47398		5	100	31.2872		5	100	20.1036
	27.694	18.6649	1.47524		28.1694	10.6849	2.23913		27.6128	5.02187	4.48234		31.7515	8.44813	3.75892		26.9391	3.66282	6.00145		21.1275	1.95442	6.15076		9.33012	0.289381	12.7528		11.4114	0.0480292	19.715		13.2287	0.00737981	14.3652		5	100	1.53771		5	100	33.0498		5	100	19.8524
	24.6325	20.4635	1.54662		27.4449	11.0875	2.29747		20.9796	4.5648	3.9686		35.7118	8.08892	3.24418		20.9416	3.54208	2.94808		18.1311	1.96374	6.71471		13.4024	0.453059	14.0415		9.77065	0.039501	15.7351		7.9411	0.0122525	18.4704		5	100	1.4275		5	100	30.2938		5	100	21.1554
	28.0037	21.2557	1.38661		27.7134	11.1095	2.36267		24.0978	5.66499	3.69311		33.9404	7.87197	3.31675		29.0611	3.55182	4.63972		24.5893	1.97799	7.26301		13.8194	0.328629	13.8376		12.6535	0.0512303	19.3902		9.93868	0.00803759	22.4934		5	100	1.37382		5	100	32.3682		5	100	20.5194
	31.8122	19.2662	1.23469		24.3325	11.3812	2.15207		20.0708	5.26773	3.91087		28.3736	7.77625	3.3356		21.7487	3.52483	5.43469		25.7218	1.96464	6.00276		11.429	0.258709	16.374		12.0408	0.0375554	17.0205		8.60006	0.00986406	25.6398		5	100	1.3956		5	100	28.0384		5	100	19.4161
	28.6775	20.6223	1.27264		28.6966	11.4398	2.49414		27.12	5.44246	4.31987		30.5186	8.25016	3.70756		22.0444	3.49757	4.18776		23.7207	1.9568	6.87521		16.4128	0.500394	16.3919		11.0889	0.0363941	16.4837		9.77769	0.0110622	9.92772		5	100	1.3956		5	100	32.0338		5	100	20.0955
	31.9473	19.5342	1.40112		28.0813	10.736	2.21087		33.9235	3.5413	3.39922		31.8239	8.49582	3.22582		32.1196	3.59305	4.36583		18.0644	1.94944	6.10045		16.5643	0.22421	11.217		10.9662	0.0422737	14.542		9.79496	0.010472	11.3888		5	100	1.3956		5	100	30.1151		5	100	19.7207
	32.0478	19.773	1.33414		34.1148	11.1573	2.2499		23.1746	5.15465	3.27483		33.6378	8.3803	3.39942		28.5133	3.57071	5.37066		22.0936	1.95832	6.8578		9.46731	0.319231	15.0206		10.9246	0.031142	14.1678		13.2268	0.00751632	21.5728		5	100	1.35564		5	100	28.5461		5	100	20.342
	28.3848	19.736	1.34824		23.8157	10.633	2.32267		17.6133	5.14807	3.41863		30.1794	7.98634	3.55285		16.9103	3.42922	5.18091		24.5124	1.97163	7.00795		14.2991	0.424285	13.1958		10.1028	0.0353668	18.6565		5.82574	0.00785469	21.3272		5	100	1.57951		5	100	29.7675		5	100	19.1164
	28.4891	20.8861	1.41615		37.2021	11.5847	2.26199		28.6583	5.71399	4.22343		31.1863	8.14465	3.30661		32.0496	3.56926	5.41257		19.6764	1.96654	7.44489		8.03289	0.441164	14.3601		12.7525	0.0337506	17.264		13.1487	0.012486	19.9822		5	100	1.46876		5	100	29.4883		5	100	20.4477
	30.8077	19.4031	1.30916		28.3421	10.4128	2.33807		32.5254	5.5515	4.1564		21.809	7.50178	3.38102		33.3419	3.47513	5.08029		20.5189	1.95862	6.72807		14.3428	0.39796	16.4232		12.0207	0.0495374	17.1655		9.87161	0.0136731	22.8439		5	100	1.61223		5	100	31.3633		5	100	19.2509
	32.5585	19.7081	1.34771		32.3517	11.3972	2.21267		22.255	4.03227	3.74942		32.2234	7.99895	3.25355		32.9228	3.54218	4.07232		22.5528	1.95368	6.07878		9.11123	0.130311	13.944		12.2808	0.0539672	19.5017		10.2107	0.0160678	16.855		5	100	1.75886		5	100	31.0865		5	100	18.2545
	32.0276	21.3554	1.45435		30.635	10.6294	2.32757		30.5331	4.56466	3.58767		30.2714	7.86439	3.53822		26.8416	3.51832	5.03086		24.9557	1.94421	7.03699		10.7046	0.44056	12.2777		12.066	0.038433	15.7112		10.2907	0.00716841	22.1645		5	100	1.43385		5	100	29.4481		5	100	20.9912
	30.2102	21.9744	1.4346		29.8817	11.2905	2.22392		25.3402	4.89023	4.31514		23.3445	7.2113	3.32833		24.1723	3.67166	4.01931		22.4591	1.94421	7.97263		12.1592	0.399184	13.9794		11.5721	0.0393147	15.31		9.01095	0.0101719	21.7704		5	100	1.43478		5	100	28.2296		5	100	20.6045
	28.3139	20.1871	1.56341		20.3894	10.3883	2.39068		23.2758	4.52717	3.63834		33.0517	7.95122	3.40928		16.9362	3.61901	4.41502		23.5005	1.95442	6.47642		10.5682	0.213142	12.2746		9.81853	0.0234361	20.2077		8.04627	0.00936214	19.2453		5	100	1.43478		5	100	28.0295		5	100	22.017
	27.4375	20.0152	1.34369		18.1767	10.9071	2.53103		22.6288	6.00455	3.45553		24.6172	7.91654	3.46381		28.4049	3.62199	2.64795		21.1195	1.93926	5.96735		8.82511	0.210477	15.4204		12.0071	0.0496341	16.6016		10.7259	0.00880297	22.8163		5	100	1.5129		5	100	29.278		5	100	20.7898
	30.4087	22.0854	1.45484		21.9709	11.7624	2.22058		26.8718	4.05522	3.6286		25.894	7.57018	3.22603		26.2396	3.52482	3.23328		27.6443	1.95994	7.5778		10.7283	0.334968	15.5165		10.8279	0.0491516	16.6149		11.5271	0.0105526	10.9182		5	100	1.6098		5	100	28.5825		5	100	21.2206
	27.2021	18.4787	1.53381		28.4727	11.4093	2.38795		28.222	4.87227	4.89237		35.5419	8.26488	3.48717		24.687	3.58465	4.40497		22.6087	1.96127	7.44278		10.949	0.38691	14.809		10.51	0.028119	17.3672		9.19396	0.012486	16.3036		5	100	1.34296		5	100	29.1232		5	100	20.0647
	29.2342	19.7135	1.29019		25.2784	11.4485	2.33198		29.5792	4.0519	3.35792		27.709	8.44788	3.32114		18.5363	3.42338	5.89772		22.5602	1.96832	6.38991		11.8269	0.307103	14.6177		8.86202	0.0537956	18.2024		3.52868	0.0115468	25.4756		5	100	1.34296		5	100	32.5192		5	100	19.85
	30.0431	20.7412	1.40154		28.5914	10.712	2.23896		20.6712	4.54256	3.87551		29.2344	8.47711	3.26685		27.4403	3.57357	4.36014		24.4772	1.96074	5.59844		13.2786	0.359274	14.5658		12.631	0.0518941	16.9197		11.2499	0.00838148	20.2944		5	100	1.34296		5	100	30.824		5	100	18.8551
	28.665	19.5586	1.42832		34.5746	11.6035	2.17767		26.3893	6.00583	2.7992		28.783	8.3908	3.50752		25.1497	3.52188	5.26969		19.8636	1.95312	7.06866		8.19471	0.240632	15.0846		9.41947	0.0474366	18.9078		13.5226	0.00880297	25.5302		5	100	1.34296		5	100	26.7067		5	100	19.7909
	29.253	20.1865	1.36179		29.2414	11.7242	2.40688		30.4239	4.74669	2.72194		36.6804	7.54636	3.48329		33.395	3.56708	5.68484		22.6696	1.95046	7.0409		15.3681	0.366032	16.9665		11.3923	0.0377749	14.4015		9.53702	0.009898	14.9754		5	100	1.35945		5	100	28.1132		5	100	20.0693
	28.8678	18.3816	1.43471		33.0544	11.7228	2.33331		28.4661	4.32361	2.5182		26.0468	8.42131	3.42065		26.4525	3.55516	5.44984		20.3251	1.96083	6.4928		12.6294	0.259263	15.6436		11.214	0.027209	15.4765		7.71398	0.00928683	14.8096		5	100	1.37269		5	100	31.8056		5	100	21.8036
	28.4682	20.7408	1.55322		28.5075	11.0121	2.62135		22.3746	3.36622	4.22424		30.0536	8.11468	3.37051		17.7141	3.58427	4.78568		21.6572	1.97938	6.85979		10.6838	0.397626	11.6317		11.966	0.0423061	17.0702		7.12402	0.00735378	18.6255		5	100	1.37269		5	100	29.4736		5	100	19.6052
	29.3918	21.2811	1.56525		23.6776	11.5077	2.03107		26.162	4.28102	4.0505		20.1507	8.27051	3.33787		27.8183	3.5088	3.67058		20.2949	1.94419	6.31893		12.8702	0.22678	11.3093		10.9864	0.0294994	16.0172		10.9825	0.0112763	31.5324		5	100	1.40068		5	100	31.4831		5	100	18.7406
	31.0758	20.806	1.41039		30.3101	10.816	2.38556		22.8166	5.05538	4.08876		28.1079	7.72969	3.42421		16.9179	3.57488	3.0828		22.063	1.96696	7.23584		9.82187	0.473247	12.99		12.7295	0.0341606	18.1363		12.5715	0.0100966	11.6078		5	100	1.48199		5	100	32.1916		5	100	20.7889
	31.9483	19.4768	1.4776		27.4797	10.6973	2.29911		28.049	4.01036	3.18489		32.2552	8.11805	3.41835		23.4678	3.68599	5.61709		25.6806	1.96177	7.00607		12.7488	0.192958	12.8874		11.9316	0.0321422	14.3021		7.76816	0.0135426	13.0727		5	100	1.37961		5	100	30.4342		5	100	20.0944
	31.0949	21.634	1.30864		29.5865	10.854	2.49245		27.7196	3.77836	3.59986		25.0804	7.32572	3.26266		24.338	3.51715	4.82993		22.8519	1.95618	6.90715		14.9118	0.314049	9.53551		12.6339	0.0534126	18.5214		6.11042	0.0112763	22.2769		5	100	1.40845		5	100	29.8981		5	100	21.9477
	27.601	20.2419	1.52481		31.8758	10.5587	2.26627		29.5755	4.30989	3.92533		27.4904	7.78867	3.25763		28.3908	3.51617	5.52863		24.1231	1.95746	5.73445		11.4659	0.276244	14.2129		10.8772	0.0448934	17.6686		13.3148	0.00717514	24.8084		5	100	1.50343		5	100	29.8632		5	100	20.4006
	30.8815	19.8614	1.34422		26.3035	11.2036	2.2602		29.8395	5.42756	3.35907		30.1207	7.34033	3.20308		30.9519	3.6412	5.49809		22.8662	1.95917	7.1165		6.65661	0.348523	12.8463		11.9221	0.0413877	18.8454		8.04231	0.0101422	21.6388		5	100	1.40783		5	100	27.2783		5	100	18.9198
	30.9686	20.9579	1.36143		23.9915	11.4189	2.42941		27.5875	4.84864	3.91201		31.4964	8.3898	3.42601		22.2099	3.49558	5.83847		23.8903	1.97788	6.90513		13.6174	0.20558	14.8574		9.76761	0.0728254	19.4666		8.35385	0.00682069	19.4055		5	100	1.545		5	100	31.9573		5	100	19.9303
	30.7467	19.4504	1.49529		22.0329	11.1103	2.23499		25.4645	4.92991	4.09482		25.3381	7.62485	3.72369		23.9928	3.53394	4.54371		24.589	1.96617	7.85001		14.7384	0.475038	10.3021		10.5443	0.0335694	16.3712		8.03276	0.01265	24.6005		5	100	1.545		5	100	29.4791		5	100	21.2367
	30.4423	20.8165	1.33444		25.9393	10.8721	2.4205		23.1896	4.7727	3.58107		26.0392	7.79719	3.27844		30.5235	3.57756	5.77207		19.8582	1.95124	6.47358		17.8054	0.259115	12.3709		12.2172	0.0483394	15.3896		10.0275	0.00752204	25.9549		5	100	1.25034		5	100	29.5394		5	100	20.0461
	31.7814	20.6374	1.39374		32.1564	11.25	2.19952		30.0742	4.72724	4.27323		35.9832	8.07879	3.5196		28.4686	3.55998	5.77628		25.5327	1.96654	6.78604		4.41103	0.195589	14.4479		10.4377	0.0467815	18.059		6.87641	0.0139793	26.038		5	100	1.25034		5	100	31.1179		5	100	19.3953
	32.8925	21.1121	1.34694		29.4461	11.1142	2.14605		25.3748	4.98303	2.82524		32.7604	7.84449	3.61747		28.021	3.57915	3.72206		22.5856	1.95541	7.02605		9.34853	0.38874	14.445		11.425	0.0391903	17.3846		9.55864	0.00623437	15.4934		5	100	1.41396		5	100	31.5034		5	100	18.449
	30.5442	19.182	1.48307		26.1869	11.1363	2.51351		22.8763	6.25085	3.76471		33.2063	7.74437	3.37541		25.6414	3.6218	5.73428		21.9715	1.96726	5.85326		11.4011	0.272855	11.2047		12.2928	0.0518941	14.8912		7.28316	0.0114425	17.5696		5	100	1.62386		5	100	30.0905		5	100	19.5794
	36.4505	19.3992	1.40788		30.849	11.3923	2.29299		23.0462	2.68367	3.04067		32.3614	7.50117	3.72425		30.6053	3.64627	4.08365		24.6464	1.94715	6.84752		10.4373	0.379907	11.8781		10.7629	0.029642	15.5173		9.78858	0.0122128	20.7115		5	100	1.62386		5	100	26.293		5	100	18.0387
	30.7475	18.5149	1.38733		31.8052	10.9586	2.16837		29.7518	4.98615	4.12101		26.0512	7.95757	3.07906		32.6724	3.64099	4.10432		20.1889	1.95174	6.36396		12.8844	0.174312	13.0683		10.8238	0.031142	14.7139		3.95237	0.0101422	23.1986		5	100	1.2932		5	100	27.8121		5	100	20.3942
	30.3278	21.693	1.29347		27.0088	10.1439	2.30546		24.1463	4.9907	3.38529		34.7774	7.46788	3.19007		33.1013	3.54223	2.76943		25.3498	1.95723	6.58111		10.5635	0.16215	15.3121		13.9718	0.0507769	17.7507		8.35509	0.0114035	22.7878		5	100	1.38983		5	100	30.4948		5	100	20.0436
	32.4251	20.6083	1.39099		29.8587	10.6743	2.2178		21.2435	5.99764	4.21071		34.0135	8.23863	3.11571		24.7562	3.56958	5.07065		20.7551	1.96705	6.60777		11.5056	0.286219	14.9193		8.33892	0.0464844	17.8797		9.27786	0.012835	27.0064		5	100	1.38642		5	100	31.7952		5	100	19.5006
	27.5238	21.9711	1.40685		25.2327	11.1533	2.33833		25.5919	4.30647	3.01061		25.3529	7.80937	3.48172		26.8342	3.45384	4.17175		16.5304	1.96598	5.92412		12.9162	0.318084	17.7308		12.6915	0.0507769	17.942		10.5992	0.00785469	25.9649		5	100	1.38642		5	100	32.1471		5	100	19.4763
	31.0282	21.806	1.28698		20.4338	11.364	2.26837		23.6526	3.90644	4.02049		30.5736	8.35152	3.35173		24.0643	3.655	2.91288		21.2539	1.9813	6.99346		10.9235	0.347627	14.3082		11.1602	0.0297358	12.1219		6.7	0.00880297	25.6678		5	100	1.30006		5	100	33.184		5	100	19.338
	29.1225	20.8998	1.63896		24.0949	11.3028	2.34275		29.2656	4.77752	2.1109		32.499	8.09577	3.16702		24.702	3.54786	4.13272		24.9796	1.95037	7.47125		12.9626	0.165786	16.1428		11.6531	0.0526777	19.0062		6.74486	0.00649026	15.6293		5	100	1.4169		5	100	30.6571		5	100	19.5143
	27.8662	20.8416	1.38733		22.7955	10.0228	2.28286		25.2712	4.44951	3.70059		27.8544	7.74596	3.22967		15.9263	3.53597	4.43782		23.9356	1.96673	6.74954		12.3942	0.312942	15.8212		11.8819	0.0421379	17.0549		10.5924	0.00735378	23.471		5	100	1.32712		5	100	29.9558		5	100	20.4263
	30.6364	19.3033	1.35398		38.2661	10.1885	2.53294		28.9295	4.63758	3.8705		30.3513	7.64068	3.31919		24.5269	3.5927	4.82829		22.3634	1.96863	6.53614		13.8776	0.218287	12.5953		8.37438	0.0435266	15.1036		7.55791	0.00795714	19.6157		5	100	1.32712		5	100	30.5314		5	100	18.9567
	32.6817	21.316	1.55216		29.548	11.782	2.0144		23.677	5.84629	4.3851		28.8366	8.45842	3.67621		24.9521	3.48895	4.53087		25.3437	1.97474	8.07662		12.1272	0.276913	13.1976		10.5515	0.043732	18.3571		8.76482	0.00642826	21.9057		5	100	1.29297		5	100	32.6368		5	100	19.884
	28.3966	20.3315	1.3763		27.5404	11.0607	2.31749		22.6984	5.70918	4.22848		28.961	7.66426	3.20318		20.9272	3.467	4.9233		24.3136	1.96644	7.56502		15.6609	0.316937	12.5544		9.20035	0.0500536	17.7076		9.16582	0.0122128	24.3577		5	100	1.32207		5	100	28.5541		5	100	19.9484
	33.57	21.8063	1.36771		21.5738	10.7387	2.33897		28.74	4.52912	4.23066		31.368	7.99367	3.34363		21.5235	3.61547	3.73282		27.6566	1.95753	6.76536		11.9208	0.293856	14.2793		11.8852	0.0488102	18.8466		8.58973	0.0136731	30.3247		5	100	1.32207		5	100	27.212		5	100	20.4519
	28.9086	18.2052	1.50384		25.7924	11.3328	2.29787		31.7294	4.12905	3.77708		31.0095	8.0597	3.35847		27.6979	3.5972	5.25501		24.3471	1.95941	6.00266		8.83982	0.416309	13.9621		12.6274	0.0430069	14.0548		6.98119	0.00880297	12.6685		5	100	1.4504		5	100	31.1433		5	100	20.7058
	29.9279	19.7785	1.33009		34.3295	11.3298	2.38304		24.0796	6.5065	4.0946		33.5866	7.96984	3.39475		18.9255	3.4442	5.89888		19.4933	1.96247	6.35513		12.7558	0.256308	13.5607		8.31535	0.0425891	15.5841		11.5246	0.0109061	29.7007		5	100	1.61141		5	100	30.1946		5	100	19.9275
	28.5965	17.5993	1.43588		31.0532	10.7199	2.23506		30.7275	4.0688	3.31312		25.6962	8.57564	3.28889		24.4597	3.65532	4.28791		22.9826	1.94853	7.20671		9.10481	0.302614	13.6867		11.0965	0.0469827	17.2739		11.9787	0.0126235	26.0826		5	100	1.47548		5	100	27.9562		5	100	21.9778
	29.2669	22.0328	1.43946		31.3211	11.25	2.21065		22.0709	3.83768	3.34874		34.1823	7.72402	3.60172		23.884	3.58536	5.08578		23.3736	1.93972	6.32978		14.4616	0.136236	13.8911		9.01447	0.0424282	21.0012		11.8211	0.00880297	14.4759		5	100	1.3657		5	100	29.515		5	100	20.5123
	29.1274	21.562	1.43538		21.9748	10.8938	2.28489		32.3942	4.34051	2.70775		30.5967	7.65721	3.36075		26.1658	3.58741	4.96792		19.9421	1.95273	7.03742		9.98937	0.0622101	14.2727		9.15752	0.0497682	17.923		12.9444	0.0112442	16.3947		5	100	1.3075		5	100	28.7413		5	100	19.9732
	26.3118	19.918	1.5131		32.3849	10.5996	2.479		30.9702	3.88564	2.84248		29.542	8.59559	3.45557		26.9405	3.5386	5.40194		23.3332	1.95968	6.99027		12.0393	0.13952	13.0546		10.8982	0.0459473	17.7521		9.5255	0.00940066	26.1661		5	100	1.30758		5	100	29.2889		5	100	19.0222
	31.3581	20.6948	1.24913		28.9666	9.87312	2.54817		24.0292	4.60305	2.73197		27.5427	7.85818	3.26746		23.2723	3.69611	5.26246		22.8641	1.95521	6.48296		14.2295	0.117822	14.0238		7.92393	0.0377793	16.3267		8.36716	0.00953722	18.0582		5	100	1.3666		5	100	29.6854		5	100	20.9924
	31.1785	19.6823	1.52963		28.1562	11.0303	2.25264		23.2651	5.5546	3.76235		30.9529	7.65227	3.60073		24.869	3.72267	5.15048		28.3147	1.97471	7.58335		11.5956	0.411179	11.2459		8.09736	0.0362448	16.5031		7.59734	0.0114744	15.3356		5	100	1.3666		5	100	27.674		5	100	19.9265
	31.454	20.0314	1.41413		33.2533	11.0523	2.16013		20.3489	5.8146	3.00709		34.8936	8.49929	3.43135		21.27	3.50763	4.63921		21.2308	1.96247	6.83992		13.7208	0.24706	14.6614		8.82508	0.0483394	17.8165		12.7023	0.00843762	17.046		5	100	1.51432		5	100	32.4405		5	100	21.1529
	34.7132	18.7497	1.47874		23.0761	11.2575	2.32206		26.3286	4.86186	3.66799		36.3646	8.25157	3.24881		29.6218	3.5412	4.93493		23.7437	1.96265	6.97545		10.7724	0.275231	16.187		9.91903	0.0457421	21.6274		11.1434	0.010472	20.4087		5	100	1.40298		5	100	34.9519		5	100	19.9144
	31.5853	21.0953	1.53262		18.5295	11.0546	2.27524		21.0569	5.38777	3.62614		36.9575	8.08322	3.11731		20.394	3.56713	5.69403		19.51	1.94406	6.48398		14.7273	0.288596	13.8506		11.0451	0.0322998	19.3631		10.6666	0.0109115	31.579		5	100	1.51029		5	100	33.9611		5	100	21.0491
	32.0184	21.087	1.33984		29.031	10.9685	2.40889		25.0787	5.04798	4.22009		32.4882	6.90648	3.75653		24.8538	3.62453	5.51885		18.8526	1.95442	6.91069		11.1094	0.20507	13.7868		11.6669	0.0526016	17.3476		6.41513	0.0160678	15.2331		5	100	1.35635		5	100	28.7216		5	100	20.3527
	32.9466	20.6865	1.45551		26.7718	11.4153	2.18003		29.9034	4.86864	3.41277		30.2053	8.47436	3.20724		26.7836	3.54406	4.66622		23.2204	1.9599	8.5849		13.7966	0.320229	11.8488		10.0484	0.0291484	19.1347		6.83494	0.0105526	14.2395		5	100	1.35635		5	100	33.9316		5	100	21.2812
	28.2575	19.9802	1.41997		20.6998	10.6748	2.18515		33.7802	5.40313	2.90414		25.8036	8.18493	3.38287		22.741	3.6177	6.0086		26.256	1.96045	7.09593		9.55346	0.255262	15.9007		11.8839	0.0366628	17.4471		6.18934	0.0112763	19.7886		5	100	1.47981		5	100	32.486		5	100	18.9387
	29.4351	20.5404	1.49511		31.7111	11.2273	2.20866		21.9148	5.28625	3.46805		30.3131	7.12931	3.41498		22.6596	3.62769	5.79871		22.2415	1.95958	7.15938		10.1335	0.208964	15.7808		10.4148	0.0381535	19.5524		12.0995	0.0149753	19.382		5	100	1.47981		5	100	33.2943		5	100	19.3263
	31.5095	20.7053	1.39566		25.0884	11.2091	2.04293		24.6202	5.40998	3.15487		23.6903	8.08099	3.50902		29.578	3.38439	3.68362		26.5299	1.96378	7.01671		11.1177	0.267263	15.0949		10.3803	0.0377556	17.6217		9.46428	0.00752204	23.6275		5	100	1.47981		5	100	32.2556		5	100	21.5406
	30.0716	19.2564	1.42251		26.502	10.8358	2.34105		21.4659	6.09592	3.44101		33.209	7.64986	3.15407		20.393	3.50803	5.48166		21.6114	1.96277	6.50557		9.58169	0.312911	13.3967		10.3934	0.0443434	17.2465		10.4653	0.00988186	8.91754		5	100	1.47312		5	100	29.5071		5	100	19.3899
	31.9514	21.4443	1.29871		30.872	11.0294	2.53797		25.9547	4.91159	4.1707		29.3499	7.64731	3.26804		28.7683	3.60004	5.31474		22.8234	1.95097	6.0103		14.3312	0.243441	13.9077		7.50611	0.0482571	16.1036		10.4295	0.0139793	17.3175		5	100	1.50926		5	100	26.6939		5	100	19.903
	30.228	20.4753	1.47088		26.4973	11.398	2.42026		26.9565	4.84092	3.53513		29.3059	8.21045	3.27501		27.8274	3.58613	4.41189		24.0328	1.95994	7.7872		7.20024	0.0902572	14.5603		8.96287	0.0313052	15.163		10.8852	0.00880297	17.46		5	100	1.50926		5	100	30.1698		5	100	21.631
	29.4151	19.5609	1.37574		29.5069	11.2071	2.09023		16.8602	5.66169	2.63297		32.5814	7.17528	3.54147		19.9198	3.56291	5.15944		21.5343	1.96707	7.26409		9.45116	0.225942	11.0892		11.7069	0.0504834	18.9621		8.73315	0.0136731	16.7175		5	100	1.50926		5	100	33.4086		5	100	20.1427
	27.5907	21.5824	1.56471		24.8039	10.3353	2.22823		22.0431	4.69957	3.42933		31.6122	7.41466	3.28497		25.375	3.52613	3.97097		25.4188	1.96013	7.13404		9.13349	0.328397	15.5224		9.599	0.0390483	17.7255		8.03544	0.00940066	10.0613		5	100	1.37785		5	100	30.0786		5	100	18.7047
	31.4363	18.8052	1.46484		24.727	11.2837	2.06123		25.9828	6.02775	4.4919		26.901	8.43579	3.3093		21.0144	3.68548	4.31465		19.2511	1.96489	5.6578		8.22072	0.224446	12.5294		14.2505	0.0544838	17.0995		11.1002	0.0101719	21.1663		5	100	1.48601		5	100	29.1045		5	100	20.8656
	32.1919	19.2885	1.48363		26.5289	11.1858	2.30842		25.5394	5.41837	3.66382		29.5499	7.96616	3.19007		28.5564	3.51039	4.68617		23.3943	1.94591	6.22756		12.8362	0.26134	12.1517		9.65714	0.0486692	17.4079		9.92352	0.00911453	14.8313		5	100	1.46197		5	100	29.5777		5	100	20.1058
	27.2904	21.9296	1.32516		25.5484	11.6656	2.37959		25.2676	4.54674	3.02775		29.2655	7.44043	2.94416		27.6759	3.58423	6.0193		21.7009	1.96247	8.18472		15.1786	0.332089	13.1461		9.88194	0.0491516	15.55		7.96031	0.0100017	17.986		5	100	1.46197		5	100	32.3942		5	100	19.183
	29.1014	20.4576	1.3694		22.5105	11.4204	2.31071		25.1216	4.9631	3.29109		25.0802	8.17444	3.37514		17.8118	3.54595	5.11548		23.6822	1.95723	7.55932		12.4579	0.194498	14.6329		9.19964	0.0156978	17.0128		10.7313	0.00690115	11.2377		5	100	1.36152		5	100	32.5074		5	100	20.485
	31.5938	18.9535	1.59344		31.7867	11.0455	2.26937		23.8418	5.65772	3.22577		24.1256	8.64661	3.32165		28.5535	3.51491	4.48194		22.6995	1.95046	7.28639		11.5166	0.192593	13.9523		11.08	0.0353668	15.4791		8.58185	0.00843762	24.1549		5	100	1.35707		5	100	29.3307		5	100	20.3295
	26.7486	20.0688	1.35666		21.1978	11.372	2.35894		20.6835	4.21423	3.41647		23.2959	8.54271	3.39718		24.5301	3.65803	5.44858		25.7324	1.94912	6.74491		12.2199	0.396541	14.7177		11.5893	0.0313052	18.5389		14.1653	0.011805	18.7625		5	100	1.50122		5	100	29.3832		5	100	21.4376
	27.9622	21.7287	1.2631		29.9373	10.5159	2.15511		20.773	5.8658	3.1243		30.9431	7.82078	3.18612		27.0585	3.6037	4.83308		22.3618	1.95743	7.84369		11.9899	0.290071	10.9865		13.0034	0.0234361	19.99		8.44622	0.00938786	24.6573		5	100	1.47626		5	100	33.6762		5	100	20.2123
	30.713	22.1598	1.31129		26.5396	11.3601	2.32843		30.4525	5.24174	3.16422		30.9277	7.97733	3.31441		27.1576	3.54687	4.52679		24.0029	1.95521	6.39694		11.6108	0.397493	16.338		11.0966	0.0452452	17.8125		10.5012	0.0107715	17.4045		5	100	1.47626		5	100	30.0772		5	100	19.8085
	30.3431	20.5197	1.45364		28.2032	10.7458	2.3706		26.9525	4.98458	3.48187		38.0377	7.84721	3.2215		26.0677	3.46452	4.76736		29.5106	1.97144	7.2772		9.72244	0.192711	14.0271		9.74932	0.0408795	18.5056		9.01487	0.00869746	20.0811		5	100	1.47626		5	100	28.6828		5	100	18.11
	30.5908	20.3142	1.28682		28.2139	11.2803	2.31636		26.9429	5.73039	4.08486		26.6886	7.63461	3.70229		28.3929	3.48424	4.58543		23.7176	1.95125	7.03375		12.6071	0.315314	11.2922		10.9891	0.0363463	14.604		10.8897	0.0101406	22.7067		5	100	1.423		5	100	28.367		5	100	19.7561
	29.0178	21.3666	1.30117		32.4138	11.8514	2.2092		20.1716	4.19048	3.78395		33.6134	8.28629	3.70335		29.0474	3.5664	4.31766		23.6834	1.93215	6.78506		13.0906	0.234735	14.7756		10.2812	0.0404063	17.6834		8.46004	0.00887754	17.0269		5	100	1.39566		5	100	30.4676		5	100	19.2943
	32.9359	19.2898	1.56361		23.3617	11.2439	2.44331		26.9713	4.62813	3.41866		32.1575	7.5197	3.61189		18.7686	3.44292	4.50318		23.0778	1.96985	7.43744		10.7401	0.356533	12.8957		11.821	0.0420635	19.2482		3.29233	0.0101422	28.7034		5	100	1.38979		5	100	29.8071		5	100	18.2962
	31.8383	19.7055	1.40514		24.3658	11.2945	2.45051		30.96	4.14828	4.52071		31.7348	7.7533	3.59852		21.1971	3.51832	4.67317		22.7274	1.94733	4.80322		7.9182	0.267859	12.6828		9.1205	0.0296941	17.5578		9.2606	0.0109115	16.5668		5	100	1.55119		5	100	28.5278		5	100	19.3052
	31.9547	20.2284	1.48497		33.7109	11.9862	2.06975		30.4534	2.98029	3.55745		35.2239	7.70589	2.99719		22.6548	3.66488	5.60667		21.9817	1.95723	5.72997		14.2004	0.19635	12.2161		11.2409	0.0337506	16.219		7.89425	0.00880297	27.3855		5	100	1.4629		5	100	29.5256		5	100	18.735
	32.6453	19.7277	1.41038		32.5215	10.8512	2.72539		23.1242	6.02485	3.43787		23.2969	8.68337	2.92574		28.2265	3.65868	4.64111		24.331	1.9727	6.22103		13.1475	0.290525	13.3632		13.2159	0.0452452	18.935		8.80346	0.0100017	7.6248		5	100	1.34604		5	100	32.0194		5	100	18.3164
	31.1245	19.4014	1.6268		22.7508	10.4089	2.04142		25.6174	4.95792	4.61721		28.7996	7.88589	3.3741		29.8906	3.52552	5.79156		20.7911	1.95767	5.50126		9.02624	0.304405	12.1725		13.705	0.0452614	15.2375		7.41678	0.0105526	20.4923		5	100	1.38058		5	100	29.7934		5	100	19.2207
	34.6219	19.1031	1.40667		28.7946	10.8694	2.17814		18.0393	4.61148	4.18989		35.3762	7.68964	2.99764		30.097	3.61901	4.12397		20.0016	1.95735	7.63909		11.0533	0.16788	11.144		10.6646	0.0353668	16.1516		7.80257	0.0100017	25.9645		5	100	1.58667		5	100	31.1208		5	100	19.8692
	28.7124	21.2187	1.47358		26.4469	10.8433	2.3881		28.7118	4.52617	2.59801		28.9869	8.32137	3.26773		21.2927	3.59103	5.21699		23.7898	1.95586	5.95477		9.30998	0.26134	16.1812		9.71003	0.0422737	15.5476		7.78921	0.0130735	28.4092		5	100	1.30596		5	100	33.8909		5	100	20.5074
	33.2988	19.8915	1.46992		28.6442	10.9631	2.21744		25.4418	4.37182	4.04544		23.8634	7.85757	3.38082		30.1822	3.54612	5.94071		22.0156	1.95793	8.10764		11.6276	0.457489	14.0515		12.1012	0.0234361	12.5442		8.00522	0.00928683	23.2102		5	100	1.33252		5	100	28.9351		5	100	20.2065
	32.2781	20.0955	1.38433		27.1268	10.4157	2.37292		27.7713	5.50246	3.66992		40.7942	8.25097	3.22603		26.3298	3.59644	4.8068		23.2781	1.9712	6.92509		12.9979	0.26509	11.3026		9.92041	0.0509638	18.1718		10.9468	0.0127326	13.2705		5	100	1.47788		5	100	29.8526		5	100	21.5234
	28.9435	21.0361	1.4636		24.1988	10.7443	2.29227		24.4093	3.72756	2.96154		26.7446	8.36731	3.34479		30.7775	3.68149	4.80485		24.9595	1.95853	6.89124		12.4948	0.349243	11.4889		9.88587	0.0362448	16.6433		7.65427	0.0110883	23.8516		5	100	1.4429		5	100	29.6306		5	100	19.6837
	31.6609	21.3184	1.43399		24.1234	11.8949	2.22652		17.2726	4.79087	3.40379		33.7577	8.35249	3.80815		22.6384	3.61309	4.69655		20.1751	1.96595	7.75449		7.73056	0.192026	12.8068		10.4608	0.0467832	16.1521		14.2073	0.00852361	23.2276		5	100	1.28233		5	100	26.3983		5	100	21.2834
	26.0806	20.2614	1.64221		23.8038	10.7622	2.55272		30.7167	5.03876	4.37837		27.5044	7.26166	3.5919		30.6912	3.60494	4.45228		21.5584	1.9534	6.11332		4.04655	0.27818	16.0354		11.4919	0.0332588	15.4072		8.20518	0.0100017	22.7291		5	100	1.31836		5	100	29.2537		5	100	20.0176
	29.725	22.4079	1.64061		26.852	10.8281	2.32415		25.5162	6.2574	4.01491		32.7866	8.34819	3.31461		34.0071	3.56607	3.21693		24.5506	1.96372	7.33452		13.9528	0.185921	16.2951		10.0977	0.0534615	14.7186		6.26542	0.0100017	15.6658		5	100	1.31836		5	100	26.6763		5	100	20.3209
	32.9692	21.7106	1.38733		36.0243	11.056	2.53931		29.1988	4.60313	3.50151		30.2171	7.5077	3.4723		27.1538	3.67629	4.17836		27.2693	1.96076	6.10375		11.5816	0.232661	13.8942		12.7438	0.0333453	15.176		9.43484	0.00880297	26.5182		5	100	1.42072		5	100	28.6166		5	100	19.019
	30.9092	20.8328	1.55245		20.7038	10.6147	2.32494		22.9628	5.42747	3.0224		29.1028	7.75191	3.32891		28.8262	3.68091	5.83217		21.216	1.96247	6.09292		7.87998	0.294602	11.3574		9.88351	0.0303776	18.5718		7.81127	0.00752204	6.83903		5	100	1.28698		5	100	27.777		5	100	18.1245
	31.5358	19.7802	1.44939		30.4064	11.2099	2.35328		22.8488	3.94607	3.60386		27.6258	7.23031	3.21889		26.6836	3.50538	6.30386		21.2282	1.965	6.86122		12.7569	0.345589	14.4897		11.3578	0.0452452	20.0693		11.2087	0.0108841	25.025		5	100	1.47344		5	100	29.1687		5	100	19.7095
	30.5633	20.2734	1.43963		29.5256	11.2146	2.13676		24.0902	4.72076	3.5011		28.9163	8.143	3.52008		27.2852	3.66069	5.11672		22.0125	1.95376	6.29894		7.97596	0.338641	17.6862		10.2637	0.0504834	17.6344		10.4208	0.00735378	19.9212		5	100	1.36465		5	100	29.6976		5	100	19.6623
	28.8119	22.6406	1.43876		29.5885	10.5243	2.30688		31.077	3.73784	3.39466		26.9938	8.39908	3.42602		25.965	3.61855	5.43289		22.2133	1.95743	5.49573		13.9553	0.288596	17.3944		10.6278	0.0482147	13.3316		11.3073	0.0133876	19.1616		5	100	1.36465		5	100	32.3326		5	100	22.0892
	24.0382	18.9064	1.5512		22.7986	10.1562	2.36743		27.9523	4.04155	3.41441		27.9921	7.94631	3.39299		28.7087	3.38531	6.60061		20.6552	1.96464	6.76188		11.5133	0.30454	14.0867		10.6912	0.0423061	22.6358		9.43333	0.00887754	9.35106		5	100	1.43534		5	100	27.6713		5	100	22.1785
	33.5044	20.9091	1.41708		20.6185	10.7606	2.12383		23.3228	4.13846	4.27961		28.4195	8.16338	3.31586		27.1506	3.49228	5.97149		25.3925	1.95125	6.65773		7.13912	0.150111	16.0665		10.4929	0.0393259	22.1943		9.76132	0.0109061	18.8339		5	100	1.44602		5	100	29.1238		5	100	21.5887
	30.9009	20.1823	1.56179		27.6701	11.7265	2.29692		28.223	4.62273	2.26938		26.3508	7.29936	3.47856		28.2356	3.53682	5.01649		21.7279	1.94903	7.60059		12.512	0.276103	12.5315		12.7111	0.0371494	14.2207		13.9059	0.00751632	14.664		5	100	1.45851		5	100	29.2655		5	100	20.6316
	28.7765	19.1593	1.5136		27.9609	10.881	2.16679		18.7464	4.29559	3.49443		37.037	8.04762	3.20419		31.9585	3.6244	4.81379		21.9214	1.95899	6.48495		14.0325	0.343572	11.4388		12.4193	0.0493192	15.0349		7.13867	0.0107837	20.5403		5	100	1.46338		5	100	32.0077		5	100	20.554
	28.8794	18.5624	1.47942		22.5542	11.0962	2.04691		21.6526	4.78084	3.04147		30.4072	7.62815	3.63882		21.7922	3.63436	3.88551		24.7463	1.95941	7.35046		8.15229	0.352186	13.0517		12.1769	0.0350634	15.6001		8.49854	0.0100966	21.3834		5	100	1.40314		5	100	29.7141		5	100	19.4794
	27.9293	20.2865	1.48162		34.3704	11.8087	2.2164		30.3604	5.88604	3.40697		34.2033	8.54969	3.04405		24.6682	3.64097	4.26512		25.1023	1.95941	7.81251		10.1562	0.212644	16.4915		10.19	0.0352351	15.6841		12.8449	0.00880297	20.0221		5	100	1.54732		5	100	30.2816		5	100	18.5814
	28.6587	18.9505	1.6076		30.2773	11.0003	2.35917		36.1302	4.2672	3.41832		32.3026	7.7796	3.51242		29.2993	3.67918	4.47143		24.2976	1.96177	7.83599		7.52555	0.268278	11.4904		12.6559	0.0452614	17.1408		9.49409	0.00887754	26.4687		5	100	1.42672		5	100	28.8392		5	100	20.726
	31.1125	21.3568	1.48068		35.3528	11.1421	2.40739		30.2907	5.65525	4.03533		34.3411	8.0373	2.96748		21.5208	3.64299	4.40044		27.4703	1.965	7.59845		14.4312	0.195828	12.3447		12.2895	0.0423061	14.6756		4.35721	0.0105052	14.0296		5	100	1.42672		5	100	32.9927		5	100	20.4072
	31.4421	21.0049	1.55748		24.5291	11.312	2.5311		25.9832	4.39817	2.60417		26.4405	7.98142	3.19126		27.6252	3.5462	5.37106		24.1344	1.93215	6.71083		13.3516	0.223804	13.7819		12.0067	0.048106	17.0413		10.5794	0.0109115	22.9102		5	100	1.33632		5	100	33.5339		5	100	19.608
	32.8883	20.2739	1.44074		27.1355	10.4349	2.31609		25.1315	4.94123	4.08461		31.1603	8.56022	3.61535		29.5953	3.48458	5.68435		20.731	1.9821	7.11526		9.5764	0.280025	16.0915		9.43776	0.0485608	16.656		9.1962	0.0115468	18.6982		5	100	1.46698		5	100	33.8724		5	100	20.6208
	29.6089	19.3804	1.53235		26.5443	11.3561	2.30001		28.5972	3.88564	3.72953		28.4468	8.16659	3.34728		25.5145	3.5491	3.23581		22.1138	1.94764	7.96487		9.58062	0.264433	10.7145		10.9792	0.0488318	15.1666		11.8117	0.00880297	10.7858		5	100	1.46698		5	100	30.3543		5	100	21.269
	33.6429	20.2791	1.34538		18.1903	10.8051	2.27111		26.6348	3.94582	3.38662		26.5779	7.88167	3.70076		25.0752	3.60413	5.51447		22.0065	1.93215	7.5109		13.7808	0.256308	10.9392		10.4292	0.0490862	18.1436		12.996	0.00682069	21.3793		5	100	1.46698		5	100	29.6409		5	100	19.9247
	29.349	20.5897	1.48198		34.3073	11.0094	2.3925		19.2043	5.53376	3.82429		33.044	7.22984	3.73286		16.9397	3.46048	5.82439		22.5149	1.96864	5.41638		8.79775	0.344521	13.3214		11.6969	0.0393259	15.1622		9.52779	0.0101406	21.1312		5	100	1.56341		5	100	26.7544		5	100	19.4279
	36.8831	19.7408	1.43605		27.261	11.1846	2.17171		20.1242	4.75544	2.87452		28.4241	8.0042	3.23466		28.6639	3.59103	6.58656		21.9287	1.95043	7.78776		10.5398	0.247525	11.8911		11.0263	0.0489949	13.9569		8.84635	0.00642826	17.8419		5	100	1.56341		5	100	30.5538		5	100	20.3302
	32.8095	18.6633	1.21607		29.8529	11.1522	2.48876		24.8609	5.52039	4.57742		27.4552	8.12334	3.50007		30.4264	3.56529	3.59067		19.427	1.965	6.1634		13.0598	0.2853	14.2172		11.4268	0.0323001	16.2359		8.42152	0.0130735	20.3515		5	100	1.2634		5	100	32.7079		5	100	19.5504
	31.5227	19.4839	1.41724		27.5042	10.9256	2.30837		23.376	5.10875	3.62136		30.2352	7.1756	3.53323		23.2931	3.59531	3.75786		21.9287	1.95158	6.17652		6.14374	0.405648	14.6668		10.6502	0.0495374	17.9517		8.83434	0.00649026	14.1583		5	100	1.30877		5	100	27.5917		5	100	19.5884
	31.3924	22.0653	1.39289		18.3336	10.7472	2.16701		24.9322	4.25383	3.13027		33.1744	7.71899	3.46108		24.3831	3.68149	4.92378		22.9773	1.96177	6.1741		10.3689	0.16896	14.6395		10.152	0.0243721	19.2029		12.2581	0.0100017	23.9492		5	100	1.54115		5	100	33.3493		5	100	19.6448
	31.9481	20.8702	1.38951		19.6655	10.4903	2.47237		29.1795	3.80933	2.32986		31.9964	8.35651	3.60959		22.9966	3.63591	4.94348		21.4977	1.94652	6.97973		15.1002	0.207366	15.3692		10.5088	0.0385863	15.5006		8.75007	0.00887754	18.0774		5	100	1.19719		5	100	30.3421		5	100	19.203
	27.0177	19.6176	1.28518		20.3818	10.512	2.49741		24.7388	4.42772	3.68816		29.5082	7.52888	3.68944		28.9018	3.4977	4.40244		22.1972	1.96166	7.43771		11.1763	0.208964	12.077		11.0853	0.0340736	19.4304		14.6089	0.0112763	16.1423		5	100	1.44265		5	100	34.6694		5	100	18.6056
	28.7447	21.3629	1.37582		29.5039	10.6992	2.28425		33.3989	6.10713	3.78941		19.4217	8.04407	3.09293		25.9006	3.44223	6.35415		21.5361	1.96285	6.9825		10.0178	0.254968	13.0345		11.1986	0.0499086	16.9799		12.0065	0.00803759	26.7915		5	100	1.47238		5	100	30.1439		5	100	21.0972
	30.1804	20.0038	1.18989		35.0421	11.2067	2.27503		22.7503	5.79182	4.97013		29.5057	7.94836	3.66955		21.6411	3.64108	4.91737		24.3995	1.97054	6.76908		8.51612	0.306708	18.8545		9.7475	0.0340736	15.8079		9.97856	0.0112763	21.4755		5	100	1.47238		5	100	30.4215		5	100	21.6949
	28.5662	20.9776	1.43398		32.5569	10.2989	2.26616		24.2323	4.84726	2.92102		31.6007	8.31977	3.10852		24.93	3.58823	3.9369		20.7598	1.96673	6.34483		11.0132	0.295458	17.5128		10.1356	0.0127309	18.9496		10.0184	0.00880297	17.1659		5	100	1.53342		5	100	29.881		5	100	19.6714
	30.6929	19.8708	1.51728		24.8767	10.6006	2.0946		23.7927	5.42141	3.9666		27.3492	7.99182	3.45564		30.9245	3.48251	3.96849		25.2322	1.95248	7.1684		15.4999	0.354618	14.2921		11.4476	0.0500536	18.4439		7.52335	0.00918189	23.1018		5	100	1.51581		5	100	28.7516		5	100	20.7764
	31.9844	21.2938	1.32547		25.1234	10.7508	2.2896		25.6832	5.03235	3.58923		25.4137	7.57449	3.17894		23.7138	3.58444	3.86915		24.0501	1.96431	7.035		8.49112	0.218383	13.4797		8.07731	0.0228676	16.382		11.1874	0.00911453	7.74604		5	100	1.45412		5	100	29.1797		5	100	19.7572
	26.7284	21.3074	1.35858		20.9282	10.7616	2.42716		26.4749	4.8579	4.19073		31.5498	8.25281	3.38041		37.1667	3.51409	3.69629		17.7883	1.95709	6.77592		11.3642	0.244257	15.1277		11.837	0.0375914	16.6013		10.7944	0.0109236	4.22379		5	100	1.50082		5	100	31.4777		5	100	18.6815
	30.4395	20.1102	1.34487		21.7189	10.1246	2.21969		23.3905	4.5185	3.51269		31.5385	7.10205	3.3422		35.1353	3.41698	5.46431		21.4851	1.94239	6.2831		15.2014	0.387732	14.9666		10.0539	0.0491516	17.5461		10.3644	0.0107837	28.7997		5	100	1.37598		5	100	30.753		5	100	20.3013
	31.3044	20.3721	1.32075		26.8393	10.593	2.31402		25.7999	5.67442	3.48499		33.8201	7.8156	3.20354		20.4499	3.52866	5.24083		23.1514	1.96712	5.50033		12.6865	0.387732	17.1255		7.86849	0.0484437	16.7782		10.3303	0.0114425	15.494		5	100	1.30959		5	100	32.146		5	100	19.9232
	28.1714	20.1885	1.56471		34.3329	11.7126	2.10593		29.5825	3.31138	3.76754		28.8939	8.7004	3.22235		26.7011	3.55439	4.85519		25.5658	1.95998	8.23457		12.4018	0.303558	15.7827		10.0713	0.0416166	17.1415		12.9655	0.0149753	13.3338		5	100	1.4322		5	100	31.6348		5	100	20.0949
	31.802	18.5916	1.46087		21.8052	11.0299	2.23352		22.6405	4.98358	3.32825		28.5039	7.69155	3.52397		35.3223	3.5293	4.22945		21.0537	1.96633	7.15929		11.9773	0.21165	14.6707		10.311	0.0612237	17.726		8.37091	0.00880297	18.8018		5	100	1.5228		5	100	31.5822		5	100	18.9414
	32.3053	19.7889	1.35842		28.9322	10.5528	2.43643		33.7213	3.90738	3.56686		35.8693	8.16055	3.53978		30.6763	3.62685	4.22438		19.3488	1.95357	5.67457		11.1172	0.362457	14.3701		9.61809	0.0486692	16.3043		12.4492	0.00988186	10.5707		5	100	1.53386		5	100	30.4488		5	100	19.9427
	27.6305	19.6814	1.58855		25.7176	10.876	2.18343		19.0852	4.61141	3.19196		37.91	8.09672	3.40174		23.7937	3.6111	4.88853		25.6356	1.96274	5.66903		10.3513	0.282429	10.2846		10.4628	0.0513452	13.4202		8.64649	0.00785469	13.8031		5	100	1.46694		5	100	31.9132		5	100	21.601
	27.9198	21.4227	1.42469		34.9943	12.0053	2.50601		26.8758	4.35813	4.52571		32.9783	8.67878	3.62901		28.342	3.48844	5.22768		23.5847	1.9756	6.28584		9.64966	0.166684	10.9877		11.4025	0.0469096	17.3179		9.04961	0.00940066	15.5276		5	100	1.46694		5	100	33.6353		5	100	21.1393
	28.8532	18.2672	1.53922		20.4375	10.5868	2.23931		22.9406	3.65103	2.22155		32.9609	8.26137	3.64828		27.9729	3.55603	5.45481		21.892	1.95484	7.26137		8.46784	0.15918	13.1748		11.1198	0.0335694	15.1581		12.2051	0.00735378	6.35875		5	100	1.60759		5	100	31.4942		5	100	20.4064
	30.9551	19.5147	1.3085		31.7133	10.6393	2.41429		23.1196	4.59687	2.66907		31.2202	8.08136	3.27428		23.6658	3.64211	4.46543		25.6056	1.9565	7.55316		12.2167	0.4811	15.8205		8.64178	0.0404063	17.6909		10.8239	0.00682069	24.8675		5	100	1.43538		5	100	29.3434		5	100	19.9581
	26.559	19.6867	1.39248		28.2467	10.9723	2.25969		28.6907	3.73913	3.35119		31.6088	8.80372	3.16603		23.3496	3.5779	5.46072		22.0012	1.96333	6.12543		11.3383	0.220699	12.0551		8.82946	0.052503	20.5854		12.495	0.0100017	16.1606		5	100	1.35861		5	100	27.0507		5	100	19.9071
	29.5976	18.8198	1.5338		25.3221	10.6838	2.26085		30.9826	4.83783	3.37099		33.4966	7.5001	3.49219		32.4869	3.62859	4.64577		22.2131	1.95114	7.59502		12.9445	0.253224	12.7564		9.74153	0.0476918	17.1036		7.29006	0.0105526	18.7807		5	100	1.38629		5	100	27.0152		5	100	20.352
	33.0087	20.6088	1.47616		28.7325	10.4727	2.18898		21.8797	3.16149	4.60551		36.9852	8.22952	3.13892		30.2826	3.62069	4.3987		22.3966	1.96807	6.65909		9.77209	0.256028	16.1698		10.661	0.0469253	16.9435		9.62711	0.012835	19.3466		5	100	1.58825		5	100	31.2678		5	100	20.8249
	29.718	21.4199	1.46698		24.4718	10.5694	2.19938		27.9599	3.83494	4.02233		28.1636	7.45604	3.30225		25.5356	3.51776	4.3626		18.3435	1.96721	6.33183		10.6434	0.265996	15.6015		11.6213	0.0366628	18.2094		9.13017	0.00940066	18.6823		5	100	1.32662		5	100	29.3343		5	100	19.6966
	37.5397	19.2094	1.60043		26.0648	11.1961	2.33818		18.6673	3.9299	2.95592		35.1455	7.92956	2.94061		31.4408	3.49487	5.00979		24.7227	1.95656	7.4088		8.04997	0.301797	15.5077		10.1338	0.0436733	15.2839		11.298	0.0128878	13.717		5	100	1.54144		5	100	30.9727		5	100	20.3023
	31.2354	21.0382	1.4076		26.3215	11.2053	2.40084		22.722	6.0217	3.61219		24.6094	7.48738	3.05139		20.5064	3.52733	4.51921		23.2598	1.94448	6.5464		11.727	0.342357	12.1541		11.938	0.0417699	15.2681		11.7701	0.0127326	13.2526		5	100	1.36757		5	100	31.0368		5	100	21.3478
	29.1183	20.872	1.42197		30.5147	10.9965	2.374		26.4705	4.61693	2.58349		31.3211	7.87932	3.61555		28.063	3.51435	5.87584		23.2372	1.96013	5.52503		15.2213	0.153537	13.8366		11.4474	0.0477236	15.3354		9.5988	0.0101406	12.2285		5	100	1.32379		5	100	32.2069		5	100	19.8271
	28.5198	18.7722	1.47916		29.871	11.297	2.57595		23.6774	4.43094	4.33127		27.9028	7.732	3.32897		28.689	3.53993	5.42719		23.8605	1.95915	6.82471		13.0312	0.475328	14.3423		10.395	0.0422737	20.1047		10.753	0.0135426	19.3287		5	100	1.36945		5	100	31.6717		5	100	19.1312
	27.9752	21.1239	1.43344		29.104	11.6059	2.2806		21.4658	4.30411	4.08097		27.2541	7.60883	3.22969		25.2897	3.5386	3.89162		25.0204	1.96799	6.34808		12.9894	0.48593	12.7512		10.2444	0.0499914	12.9653		8.92815	0.0114425	18.6611		5	100	1.30761		5	100	32.4974		5	100	19.6333
	30.2663	19.9038	1.53386		30.7072	11.0395	2.34393		25.0191	4.97472	2.69165		35.8422	8.39404	3.64458		26.8724	3.5703	5.52342		20.9795	1.96177	6.35165		10.281	0.299973	15.1857		10.9521	0.0297301	19.8205		7.93355	0.0114744	23.4091		5	100	1.42199		5	100	28.3665		5	100	20.522
	30.7357	19.0445	1.5392		22.0669	11.6616	2.20141		24.9098	4.50166	3.73223		30.4682	8.59868	3.42959		32.737	3.55371	4.55946		23.5718	1.96869	6.78235		10.8294	0.259012	14.2036		10.3148	0.0511936	17.9123		8.07564	0.0127326	29.4899		5	100	1.40464		5	100	33.2376		5	100	20.5386
	27.6297	19.6295	1.34383		26.5746	10.3707	2.20103		20.0316	6.04278	2.93814		33.253	8.15039	3.34835		26.7029	3.56445	4.34926		26.5318	1.95899	7.5425		10.5576	0.366953	15.8435		9.25097	0.0331488	15.8364		6.33276	0.00752204	20.0509		5	100	1.37782		5	100	32.4977		5	100	21.6584
	33.7987	20.437	1.39854		28.5177	11.063	2.22589		27.6584	4.62336	3.9626		19.5984	7.61293	3.44029		20.6632	3.45874	4.04829		24.01	1.94638	7.05243		8.60664	0.34699	15.0392		9.91393	0.0391903	20.961		11.0315	0.0107715	12.9279		5	100	1.35652		5	100	28.1197		5	100	20.072
	29.2234	19.2062	1.41552		29.0374	10.9237	2.30877		22.544	3.98491	3.70723		30.3885	8.02208	3.16901		24.7131	3.55847	4.73287		22.1575	1.94513	7.48304		10.64	0.2599	11.9235		11.8163	0.0618906	17.5492		11.6132	0.00880297	23.8749		5	100	1.35652		5	100	33.0464		5	100	19.5574
	29.5071	19.6449	1.44492		22.3852	10.9513	2.53196		26.5447	5.19557	3.3138		19.3935	7.23427	3.48407		25.0661	3.54555	4.25828		23.0604	1.96177	5.47694		12.2973	0.284115	13.1255		8.89667	0.0513452	14.479		7.83602	0.0107837	13.5024		5	100	1.53877		5	100	30.0393		5	100	20.2775
	31.7255	22.0896	1.54783		27.328	11.45	2.26635		25.045	5.47825	4.27244		29.4812	7.74876	3.54936		17.9134	3.49861	4.47654		19.0096	1.95034	6.91758		13.0969	0.22879	15.6277		10.7203	0.0504248	18.2712		11.4743	0.00922114	25.7256		5	100	1.44398		5	100	29.1853		5	100	21.8163
	33.3364	20.4463	1.27313		30.9096	11.1964	2.36395		32.148	5.52818	3.54139		28.342	7.675	3.69138		23.4218	3.51349	5.43656		25.376	1.95043	6.62279		11.087	0.331219	15.873		10.4494	0.0375914	18.7302		10.8464	0.00426378	21.0964		5	100	1.2683		5	100	30.0211		5	100	20.4858
	29.7062	20.4063	1.28396		25.1793	11.3738	2.2873		13.9364	4.06197	3.72309		28.2162	8.06777	3.40842		31.2027	3.52877	4.23412		25.3455	1.9735	6.69488		8.18889	0.364888	13.0345		9.28053	0.0482571	19.0646		8.84469	0.00880297	16.1548		5	100	1.2683		5	100	33.0301		5	100	19.6613
	32.0222	20.4126	1.39237		21.7926	10.5797	2.41432		20.7791	4.53786	2.98268		27.2218	8.01001	3.26056		23.3674	3.57311	5.44311		22.1358	1.94652	5.93139		7.95667	0.325631	13.8136		10.6699	0.0409569	16.3043		8.67327	0.0106383	24.6384		5	100	1.30432		5	100	30.8432		5	100	18.6778
	29.6677	18.2545	1.50701		30.0312	11.1728	2.42741		20.8228	3.91849	2.71885		35.4366	7.79849	3.30685		21.5841	3.39887	4.80182		18.8022	1.95118	6.62943		14.4428	0.362457	13.786		10.604	0.0536445	18.9503		8.22775	0.0109061	23.661		5	100	1.34949		5	100	29.8592		5	100	20.9724
	29.1374	20.3675	1.32044		25.2168	11.0735	2.35604		24.3299	4.96197	2.85113		32.3126	8.18217	3.33403		29.3665	3.63436	4.34689		21.6017	1.95618	6.74961		12.9929	0.248845	13.0057		8.71239	0.0398995	17.0861		10.3154	0.0104435	18.9897		5	100	1.38316		5	100	30.8302		5	100	20.7149
	32.8606	19.092	1.39999		27.5882	11.0563	2.07679		26.5948	5.56339	3.77182		27.9043	7.75415	3.48997		23.1617	3.47286	6.69736		20.2679	1.94667	6.35209		14.4089	0.244257	13.4513		10.307	0.0408795	15.3294		14.513	0.0108675	19.0379		5	100	1.26978		5	100	29.623		5	100	20.346
	30.7728	21.3879	1.42654		26.149	9.61893	2.07203		27.2827	4.23722	2.56362		32.3814	7.5112	3.16382		24.7911	3.61609	5.16464		23.1645	1.95618	7.02067		13.0992	0.16717	11.8431		9.87966	0.0560835	21.321		12.0379	0.0107715	22.7591		5	100	1.56737		5	100	29.5082		5	100	18.5089
	28.4964	19.1949	1.3578		31.4674	10.6438	2.45276		19.5157	3.85409	3.31852		30.6814	7.88248	3.35389		32.3225	3.60004	6.81784		20.556	1.95994	6.24485		8.67618	0.165736	13.3346		11.5124	0.0511087	17.3178		6.35366	0.00911453	23.8265		5	100	1.63402		5	100	28.2914		5	100	19.2157
	26.1073	19.3855	1.40898		24.08	12.0569	2.10909		26.2883	3.4973	3.25374		28.8576	8.27574	3.41691		22.954	3.52307	5.12511		22.8363	1.96352	7.82089		14.5406	0.27746	15.5258		9.81263	0.0263431	16.1104		8.62499	0.0101422	16.3944		5	100	1.45278		5	100	31.7661		5	100	20.296
	27.4885	20.1091	1.24081		28.2495	11.0332	2.37362		25.0627	4.91775	3.38536		32.5609	7.85339	3.41139		27.7792	3.54758	5.65459		22.3956	1.95689	7.76082		11.9524	0.384371	13.7956		11.331	0.0281979	15.4352		11.0151	0.0130735	16.1581		5	100	1.28673		5	100	33.2675		5	100	20.0983
	32.3334	20.8547	1.4322		27.6794	10.9557	2.34079		23.7512	4.33177	3.96472		38.9815	7.83608	3.28653		29.8235	3.56155	4.00757		24.5105	1.94764	6.74166		10.9887	0.228672	12.1887		11.3898	0.0291127	19.0455		11.0209	0.00837776	14.0671		5	100	1.28673		5	100	32.4965		5	100	18.3148
	33.0639	19.4545	1.49078		27.7412	10.6231	2.41143		15.7455	4.95545	3.63808		26.0617	7.44273	3.14161		24.5664	3.67373	4.9972		18.4107	1.95369	6.27037		9.63073	0.242321	15.4566		11.1213	0.0278955	15.7883		11.5712	0.00964997	16.1246		5	100	1.30376		5	100	32.2528		5	100	20.5849
	26.4203	19.9806	1.09149		28.2305	10.6626	2.09355		25.7386	4.7867	3.36117		31.6233	7.587	3.33145		32.9484	3.58797	3.90955		20.8013	1.95118	6.04779		13.0989	0.305675	13.5779		10.891	0.0486692	15.8253		7.2536	0.00735378	23.1714		5	100	1.29524		5	100	31.2699		5	100	20.1415
	26.9306	20.516	1.45653		30.4726	11.7063	2.34628		27.7859	4.14628	4.49898		33.7879	8.25795	2.984		21.0387	3.68027	5.01687		19.7821	1.9436	7.78445		10.7143	0.348671	16.9207		11.5861	0.0484448	14.5125		13.9874	0.00842908	26.1389		5	100	1.30514		5	100	28.9952		5	100	19.4883
	33.0991	20.7394	1.37137		30.3984	10.7882	2.18044		19.464	5.7359	3.92896		28.1815	7.54064	3.4747		25.2613	3.52034	3.75527		20.7051	1.96094	6.98385		10.0431	0.283743	15.4956		12.2262	0.0324167	17.6776		13.0218	0.0139793	19.1624		5	100	1.49733		5	100	28.2623		5	100	20.7606
	27.2359	19.1694	1.25102		26.986	11.2431	2.31415		27.8768	4.7993	3.67324		24.6778	7.57397	3.14524		23.0752	3.59557	3.05274		20.0068	1.95767	6.81362		10.4713	0.339927	12.7592		11.8214	0.0358665	14.8959		5.69136	0.0100017	14.9167		5	100	1.49733		5	100	27.3979		5	100	20.2166
	28.3117	21.0382	1.27168		28.0043	11.3286	2.37561		26.1314	4.42502	3.37072		30.9769	8.32738	3.17576		22.2551	3.60183	4.46596		20.4059	1.94052	6.74818		13.0167	0.234161	12.9846		13.74	0.0310689	18.038		8.48827	0.00852361	21.0786		5	100	1.287		5	100	29.1191		5	100	19.2237
	30.8666	20.5266	1.29871		34.4803	10.8648	2.4874		22.2558	4.33772	3.62315		30.087	7.51339	3.35256		24.2552	3.54318	5.59675		22.9692	1.94764	6.93615		11.7942	0.219066	10.0624		9.32824	0.0429817	13.5154		10.8822	0.0120449	29.2394		5	100	1.40247		5	100	28.4104		5	100	19.399
	30.1874	18.4415	1.47512		26.6091	11.4204	2.30202		26.9009	4.63907	3.44297		27.9112	8.2322	3.08388		22.2132	3.62403	4.43429		23.309	1.96198	5.66251		13.5616	0.249679	15.6984		8.78283	0.0265646	12.7566		9.18381	0.00752204	24.2766		5	100	1.45132		5	100	28.8315		5	100	20.3136
	32.0202	21.1921	1.40496		24.1851	11.426	2.4256		26.2179	4.84669	3.50629		30.857	7.65162	3.08538		21.8959	3.57448	5.08683		23.2331	1.94327	7.7027		13.7925	0.28262	14.8007		8.75579	0.0538288	16.9567		10.2719	0.00785469	20.7616		5	100	1.50664		5	100	32.7646		5	100	20.6945
	31.4836	19.6046	1.58042		34.0592	11.2679	2.14925		17.8465	5.07203	2.46032		32.2857	7.83866	3.46408		26.2166	3.48399	5.01352		27.6467	1.94002	6.89679		8.81233	0.323258	15.0962		12.0426	0.0511133	19.8859		10.7298	0.00852361	26.447		5	100	1.4115		5	100	31.4155		5	100	20.504
	31.751	20.5459	1.3763		30.731	10.9631	2.23913		28.4966	5.27235	2.68146		33.0542	7.77521	3.48369		22.6581	3.55424	5.92656		22.1207	1.96277	7.98863		9.37189	0.318146	15.0573		9.34478	0.0472342	15.7166		9.80905	0.0100966	23.4403		5	100	1.4115		5	100	27.6086		5	100	22.7846
	30.3209	20.8249	1.4262		34.2642	10.5527	2.43578		23.7834	5.39035	3.55594		27.818	8.05386	3.70486		26.8053	3.52216	5.59694		18.6311	1.96633	7.19062		11.7594	0.314424	15.3048		10.3103	0.032978	18.7289		9.51658	0.012486	22.9918		5	100	1.34718		5	100	27.5569		5	100	19.7921
	25.4849	18.1249	1.4998		30.1422	10.9911	2.18493		24.9056	5.87019	4.15593		24.3853	8.64631	3.4278		31.8963	3.58447	5.15152		27.0015	1.93987	7.70874		10.8495	0.112462	15.0867		13.8279	0.0482147	20.0553		2.98244	0.00986406	20.7393		5	100	1.47324		5	100	28.13		5	100	21.0988
	26.9444	18.6333	1.40188		23.7674	10.7278	2.30277		25.9773	5.8032	3.2376		28.2628	8.02178	3.6637		25.1993	3.50803	6.1534		23.5311	1.96568	7.39504		9.88181	0.240938	13.6517		11.7133	0.0281979	20.7683		8.14011	0.0107715	25.1447		5	100	1.47324		5	100	34.1293		5	100	18.8344
	28.4712	19.6106	1.32304		28.6321	11.4035	2.29647		28.9465	5.02804	4.39826		32.6115	7.74542	3.35004		30.687	3.66375	5.57507		23.5599	1.95618	7.8131		13.7301	0.163368	14.5445		10.6581	0.0274434	14.5307		10.3879	0.0100966	21.3262		5	100	1.47985		5	100	32.697		5	100	18.2365
	27.7171	19.7792	1.54984		29.0982	11.0094	2.34957		21.9494	4.34886	2.45464		28.3674	7.56292	3.13724		24.6009	3.5933	4.36163		26.3644	1.95037	7.55883		9.1934	0.258123	13.4333		11.0041	0.0532237	18.8344		7.27864	0.0101422	25.4966		5	100	1.37513		5	100	28.5013		5	100	19.7165
	32.056	19.6892	1.5127		25.8978	11.5977	2.18692		30.0913	5.39281	3.34574		29.3042	7.23987	3.3297		25.962	3.50871	6.07007		22.8284	1.94121	6.60637		15.2832	0.332728	16.5043		8.82697	0.0448934	16.8492		11.2572	0.0118908	22.0187		5	100	1.64145		5	100	26.7395		5	100	18.7307
	31.2813	20.3927	1.25882		26.5298	10.8273	2.24913		22.3924	4.9182	4.29146		28.1119	6.83651	3.48011		23.3363	3.62859	4.77285		22.8306	1.97619	6.55729		8.99093	0.099252	14.0432		10.2039	0.0536445	18.8891		8.69885	0.00682069	27.123		5	100	1.33009		5	100	33.5958		5	100	20.2501
	29.1253	18.5018	1.51492		26.9376	11.7024	2.12468		21.9285	5.35779	3.6502		38.0776	7.86633	3.4081		29.0547	3.56463	4.72184		22.7079	1.95401	6.43406		13.1878	0.144859	14.7436		8.77701	0.0323773	15.2554		11.0594	0.00791291	20.8316		5	100	1.53427		5	100	30.1649		5	100	19.8307
	25.9552	20.7032	1.56341		25.2384	11.6985	2.2991		31.1289	4.25946	2.91943		26.6883	7.7932	3.37643		26.9285	3.56776	5.90366		25.0484	1.95656	7.65122		8.69163	0.221694	15.753		10.2733	0.0284619	11.3081		8.63805	0.0100017	29.5012		5	100	1.53427		5	100	30.5423		5	100	20.6168
	27.5759	19.3915	1.46774		28.1444	11.2005	2.34412		24.9026	4.90416	2.79076		26.0727	7.70487	3.56444		20.2495	3.61553	4.88188		23.3922	1.96887	6.37951		13.1806	0.281494	14.0558		11.7419	0.0441718	20.6983		9.88822	0.0136731	26.8553		5	100	1.53427		5	100	28.0547		5	100	20.0089
	30.3896	20.3771	1.31176		27.1294	11.0792	2.45985		20.9219	4.46783	3.76511		31.4843	7.98031	3.55915		23.8499	3.54758	5.87583		20.0356	1.96991	7.20662		14.1191	0.287315	15.3656		9.432	0.0480549	17.0184		6.58314	0.00880297	17.3206		5	100	1.46892		5	100	29.9764		5	100	20.1102
	30.1972	18.8634	1.31721		32.122	10.4732	2.16853		23.3963	5.55836	4.02692		31.6628	8.374	3.41118		21.7608	3.51518	4.04853		23.5028	1.97138	6.98818		7.84546	0.37544	16.8323		11.7945	0.0437191	19.5262		12.6002	0.00880297	17.6208		5	100	1.44265		5	100	33.3851		5	100	19.7333
	29.7802	18.7138	1.39248		19.8261	11.5307	2.54885		35.0924	4.80481	4.31532		30.0438	8.56036	3.31692		24.8134	3.66674	4.70298		28.1198	1.95864	6.24931		17.1143	0.167439	15.6722		8.94907	0.0496289	18.7326		9.77467	0.0110883	19.3747		5	100	1.51925		5	100	30.4359		5	100	20.2791
	28.2006	19.0758	1.43836		29.9214	10.6789	2.24646		22.37	6.01372	3.6423		33.1664	7.97159	3.26323		21.2971	3.66746	3.30856		23.0537	1.94944	6.28875		11.5719	0.434823	13.1447		11.2282	0.0511133	22.8669		9.08523	0.0101406	16.044		5	100	1.33066		5	100	30.6764		5	100	20.5103
	30.2516	19.9319	1.44287		32.3107	10.5481	2.32116		27.0025	5.58583	4.02427		30.2708	7.34727	2.71205		26.6363	3.54225	5.71485		24.5282	1.95402	7.35144		10.8185	0.296042	14.193		11.5418	0.0334752	15.6981		11.2206	0.0109236	19.1879		5	100	1.32939		5	100	30.9463		5	100	19.2632
	37.3815	21.0645	1.30529		30.2365	10.4392	2.29416		23.4529	3.50501	3.09432		26.5636	7.57248	3.47243		26.2728	3.48255	4.0159		23.1828	1.95864	6.64452		10.7708	0.262076	15.0492		10.5547	0.0476918	13.2929		11.6837	0.00938786	20.2471		5	100	1.34557		5	100	29.718		5	100	19.2913
	29.3797	21.2411	1.3393		28.1779	10.946	2.28114		24.435	3.54975	2.95519		35.6472	7.18961	3.37881		20.5419	3.56291	5.11704		24.5397	1.94944	7.5102		8.81418	0.193579	13.0979		8.57058	0.0420635	11.9933		10.444	0.0101422	19.6831		5	100	1.50911		5	100	32.4888		5	100	19.4559
	29.0343	18.3353	1.47285		25.339	10.745	2.32182		29.2576	5.07082	3.35118		28.0554	8.74395	3.5012		29.6838	3.54293	4.4576		27.2755	1.9632	6.14558		12.6421	0.328397	14.2644		11.9107	0.0467815	20.2859		9.24424	0.0107715	21.1523		5	100	1.55168		5	100	24.3142		5	100	20.1652
	28.896	20.8111	1.34487		33.0014	10.7048	2.29565		28.1889	5.05707	3.29681		24.0768	7.48902	3.54807		26.6286	3.62837	4.41595		25.5412	1.96707	6.28929		10.2098	0.337318	13.4364		8.68322	0.0183353	17.6883		8.20053	0.009898	20.2717		5	100	1.42999		5	100	28.2189		5	100	20.7349
	32.0691	19.5304	1.42849		27.7405	11.2537	2.38561		24.4158	2.49311	3.19721		26.8051	8.34866	3.51108		21.8208	3.48471	5.07626		18.1135	1.95354	7.15338		11.8367	0.234134	13.8338		10.7347	0.0484437	17.4509		11.4797	0.00785469	19.3372		5	100	1.42999		5	100	29.0347		5	100	19.4693
	27.7971	20.2119	1.39642		21.1425	10.248	2.16311		23.4752	4.95414	3.78149		24.334	8.28913	3.36989		24.4953	3.6382	4.69574		23.6427	1.96285	7.24151		14.9406	0.329829	12.7167		10.1082	0.0509638	17.0651		8.66029	0.0105526	22.914		5	100	1.42999		5	100	30.4983		5	100	19.5085
	28.8806	20.8804	1.51776		26.57	11.2989	2.11027		21.3925	5.26332	4.04538		33.5336	8.28773	3.27396		27.9504	3.456	4.63368		24.924	1.96673	7.11549		13.0359	0.338111	16.8549		10.4214	0.0358955	18.4029		12.0079	0.0141935	31.846		5	100	1.46539		5	100	30.2235		5	100	20.9629
	27.8338	22.9422	1.43636		23.422	11.2684	2.47755		25.7922	3.49362	3.32145		25.9821	8.49877	3.37728		16.049	3.57448	4.92823		24.0236	1.965	7.66328		9.14617	0.336777	12.9633		11.8368	0.0203474	17.2709		4.96605	0.00716841	10.0846		5	100	1.34156		5	100	28.594		5	100	20.55
	30.9373	20.4397	1.35707		26.8029	10.9125	2.18474		22.9453	4.81417	3.86713		26.6771	7.56339	3.49342		20.8377	3.56506	6.15686		23.9517	1.94939	6.96666		11.4409	0.232378	14.2842		10.6006	0.0352627	19.2299		11.5758	0.00623437	29.8878		5	100	1.38353		5	100	32.4825		5	100	20.1077
	24.4269	20.0218	1.22451		29.5557	11.0505	2.18366		20.5654	5.32265	3.43976		31.5017	7.66356	3.35509		22.9405	3.51808	4.69028		27.7902	1.9599	5.98522		11.9194	0.179555	13.3081		12.0122	0.0482571	15.683		11.1331	0.00928683	22.1857		5	100	1.48133		5	100	29.6499		5	100	20.6976
	29.1681	21.1606	1.48937		25.392	11.2444	2.33331		21.5141	3.79657	2.86697		35.3468	8.19086	3.15917		30.8444	3.67369	6.05312		23.7102	1.95743	7.10153		9.30231	0.439272	18.48		10.2955	0.0297024	16.1615		7.64834	0.012486	23.9207		5	100	1.55394		5	100	33.0611		5	100	20.8969
	28.6064	19.9387	1.30864		30.1392	10.3478	2.4172		34.2692	3.69742	3.63827		27.865	8.3852	3.3183		18.2752	3.47681	5.16113		23.4267	1.95656	6.61684		7.4504	0.255968	15.5812		10.144	0.0496289	15.0222		10.2861	0.0101422	17.3456		5	100	1.50656		5	100	35.7851		5	100	18.9763
	30.6171	20.215	1.39159		28.2015	11.1753	2.14984		28.1916	4.06213	3.42068		23.3564	7.26509	3.1276		23.8246	3.58275	4.72023		23.1766	1.97189	7.33001		10.1369	0.304152	13.7682		9.80013	0.0326765	18.4173		9.52568	0.00690115	10.7646		5	100	1.34048		5	100	31.6831		5	100	19.2923
	32.6668	20.1348	1.32814		28.154	10.9794	2.3264		31.4121	5.04908	4.07339		28.4455	7.88825	3.36107		25.6021	3.64143	4.90053		22.3725	1.97361	6.3839		8.96849	0.285717	16.2704		10.9229	0.031142	17.8356		11.2796	0.00964997	21.0004		5	100	1.34048		5	100	30.3346		5	100	20.9804
	29.125	18.7893	1.39865		24.2479	11.1994	2.30464		30.8534	4.35891	3.73732		27.8352	8.21337	3.22921		29.0483	3.45557	5.22547		22.4697	1.95097	5.62546		10.5489	0.253853	11.9666		10.465	0.0303515	16.2518		6.15117	0.0100017	28.6063		5	100	1.43538		5	100	30.3251		5	100	20.1798
	33.8684	20.6757	1.37269		29.275	10.264	2.33849		24.9016	4.7377	3.62516		33.2552	8.4377	3.63533		24.2515	3.44412	5.4173		21.2809	1.95352	7.47251		8.88537	0.398381	14.6202		8.84563	0.0225797	14.1907		8.099	0.0114744	13.1735		5	100	1.43139		5	100	30.8304		5	100	20.2685
	28.9001	21.1931	1.23627		26.2444	10.9562	2.50183		24.2086	5.83218	3.88954		31.6205	7.77197	3.20079		18.594	3.56592	4.22694		19.2092	1.97661	7.05742		9.58396	0.142017	18.2114		10.7712	0.0534126	18.1105		14.4526	0.00955784	18.162		5	100	1.4559		5	100	31.0034		5	100	21.5542
	30.6975	19.8018	1.34952		28.5965	10.8998	2.50274		32.9015	3.98751	3.25789		30.5988	7.79957	3.47404		25.0681	3.52869	6.62986		24.2318	1.95725	8.75735		7.95927	0.280253	16.5186		9.59004	0.0361701	15.8717		14.6221	0.0129504	19.7188		5	100	1.43344		5	100	29.6219		5	100	19.1845
	30.1138	19.3564	1.36143		41.2697	11.2475	2.29605		24.5887	3.7278	4.15061		30.9807	7.79047	3.53699		26.3087	3.60574	5.66809		23.5449	1.96799	8.21524		16.2267	0.247438	13.4142		11.075	0.0292856	16.1091		10.8809	0.0110622	16.4659		5	100	1.43344		5	100	29.3901		5	100	18.2789
	31.012	20.0553	1.31117		35.6116	11.5602	2.21495		21.0256	3.61039	4.10134		30.352	7.8112	3.32908		27.1462	3.56287	5.43212		21.7702	1.94944	6.36252		11.2323	0.273346	12.8022		11.4051	0.0321537	15.199		12.3298	0.00676204	9.95799		5	100	1.43344		5	100	30.4584		5	100	20.9264
	25.6735	20.6167	1.39448		27.1652	11.5653	2.23715		21.1913	4.15739	4.08887		30.5952	7.42823	3.27114		28.3405	3.77889	4.15739		24.2913	1.9534	8.36591		8.30549	0.342692	12.9287		11.4404	0.0546551	20.1038		13.4588	0.0130735	19.0166		5	100	1.43061		5	100	32.9144		5	100	21.3378
	29.6976	18.5595	1.39534		31.2836	11.3543	2.10512		25.7879	4.743	3.79135		29.5518	8.08065	3.72669		25.8422	3.54406	4.49288		26.7419	1.97258	7.02737		10.6015	0.319719	11.5198		8.20094	0.0379198	18.2599		6.38013	0.0100966	21.4868		5	100	1.34157		5	100	29.5728		5	100	20.4961
	30.7332	20.923	1.45151		24.8584	10.477	2.25248		28.7026	4.20529	3.22272		34.3341	7.4545	3.16428		22.7176	3.47653	4.46205		26.337	1.95723	7.42349		14.3968	0.351756	11.7978		10.6823	0.0166114	15.8556		7.98513	0.00768976	11.6571		5	100	1.38803		5	100	27.961		5	100	21.4853
	31.3681	20.5456	1.41364		26.1395	11.0243	2.15583		32.2546	3.85824	3.41514		27.2917	7.27777	3.73589		25.276	3.65124	4.3812		22.6039	1.95956	7.63552		13.6419	0.322901	11.8216		10.012	0.0535107	16.5406		12.1908	0.0101422	25.6047		5	100	1.38803		5	100	29.7472		5	100	21.3961
	31.767	18.2101	1.38911		31.0325	11.3473	2.46529		23.7339	5.88211	3.58247		26.9467	8.16919	3.04237		21.3786	3.49889	5.66618		18.7924	1.95097	8.18185		10.7221	0.202245	14.9429		10.9334	0.0490554	13.8864		12.6616	0.0100017	25.4432		5	100	1.38803		5	100	30.5368		5	100	21.4874
	28.0691	19.4255	1.58694		25.8944	11.7534	2.37417		24.9837	4.76238	3.85695		31.4446	8.30384	3.18281		28.7322	3.53279	5.60477		25.6089	1.96374	5.33745		12.6781	0.393488	16.7358		8.35479	0.0420635	17.4726		11.2266	0.00911453	15.2198		5	100	1.38803		5	100	27.9266		5	100	18.4343
	29.4396	18.7218	1.40709		28.242	10.9427	2.30091		26.1715	3.00053	3.83512		31.1183	7.65898	3.69912		33.4828	3.66674	4.74089		25.4006	1.96696	6.86394		10.6163	0.241392	12.0492		8.55853	0.0473287	16.6357		7.36059	0.0139793	21.8687		5	100	1.38733		5	100	33.6891		5	100	18.5156
	29.4105	18.9802	1.3707		28.6178	11.6597	2.26326		32.3123	5.7719	3.23535		28.3691	7.93884	3.46479		29.4332	3.5568	4.35453		21.1687	1.96274	6.45881		10.6807	0.427826	15.1008		9.83706	0.0263431	18.2676		8.36798	0.0114425	8.73196		5	100	1.4894		5	100	29.6587		5	100	20.8285
	29.5059	21.7666	1.42334		25.8663	11.8221	2.20829		23.9202	3.945	3.49582		26.307	7.66934	3.28238		25.2017	3.53767	5.59275		19.9032	1.96285	7.46973		14.7469	0.454388	12.2466		10.6544	0.0406778	12.8575		11.675	0.0122059	19.9157		5	100	1.45751		5	100	29.5355		5	100	20.7334
																																					5	100	1.59098		5	100	30.7582		5	100	21.9323
																																					5	100	1.49613		5	100	28.7323		5	100	19.5725
																																					5	100	1.46502		5	100	26.8268		5	100	20.2066
																																					5	100	1.46502		5	100	28.3217		5	100	20.2558
																																					5	100	1.52266		5	100	28.4308		5	100	19.606
																																					5	100	1.62781		5	100	32.1898		5	100	20.8283
																																					5	100	1.47688		5	100	32.0411		5	100	21.1882
																																					5	100	1.41569		5	100	31.0561		5	100	19.8673
																																					5	100	1.41569		5	100	30.3182		5	100	20.7669
																																					5	100	1.46992		5	100	29.3559		5	100	21.5135
																																					5	100	1.34694		5	100	29.5487		5	100	20.1438
																																					5	100	1.34694		5	100	32.8556		5	100	19.6756
																																					5	100	1.53863		5	100	32.7986		5	100	20.3297
																																					5	100	1.35286		5	100	31.1829		5	100	19.6427
																																					5	100	1.35286		5	100	28.5248		5	100	21.5553
																																					5	100	1.46967		5	100	29.0284		5	100	18.8842
																																					5	100	1.46967		5	100	29.3396		5	100	20.9553
																																					5	100	1.46967		5	100	32.0558		5	100	20.1264
																																					5	100	1.34351		5	100	32.3541		5	100	19.3213
																																					5	100	1.46532		5	100	30.9518		5	100	18.8358
																																					5	100	1.33476		5	100	29.8556		5	100	19.1292
																																					5	100	1.40478		5	100	30.6448		5	100	19.8117
																																					5	100	1.46945		5	100	34.0129		5	100	22.3342
																																					5	100	1.49018		5	100	33.4643		5	100	21.951
																																					5	100	1.44608		5	100	29.0741		5	100	20.1022
																																					5	100	1.47916		5	100	31.6465		5	100	19.678
																																					5	100	1.47916		5	100	29.4115		5	100	18.5964
																																					5	100	1.47916		5	100	28.7417		5	100	18.3958
																																					5	100	1.35483		5	100	29.9981		5	100	18.8136
																																					5	100	1.37761		5	100	31.4479		5	100	18.9695
																																					5	100	1.37761		5	100	29.4849		5	100	18.5666
																																					5	100	1.37761		5	100	25.0794		5	100	21.3074
																																					5	100	1.31936		5	100	26.5549		5	100	18.4645
																																					5	100	1.43787		5	100	29.8241		5	100	21.0065
																																					5	100	1.50394		5	100	31.6912		5	100	18.8572
																																					5	100	1.50394		5	100	33.035		5	100	20.2658
																																					5	100	1.3057		5	100	31.2557		5	100	19.3276
																																					5	100	1.54302		5	100	27.9272		5	100	19.4057
																																					5	100	1.36781		5	100	32.9904		5	100	20.6631
																																					5	100	1.36781		5	100	32.6096		5	100	19.9548
																																					5	100	1.46829		5	100	29.8303		5	100	19.8637
																																					5	100	1.46829		5	100	31.326		5	100	21.3949
																																					5	100	1.27428		5	100	31.1788		5	100	20.6916
																																					5	100	1.2486		5	100	33.48		5	100	20.2661
																																					5	100	1.5443		5	100	34.6686		5	100	20.0206
																																					5	100	1.36253		5	100	29.1096		5	100	21.1296
																																					5	100	1.37259		5	100	29.7772		5	100	20.7959
																																					5	100	1.37259		5	100	26.812		5	100	21.0362
																																					5	100	1.42367		5	100	33.0537		5	100	18.6583
																																					5	100	1.44047		5	100	29.089		5	100	20.2023
																																					5	100	1.37004		5	100	32.8257		5	100	20.8018
																																					5	100	1.37004		5	100	28.4746		5	100	19.7157
																																					5	100	1.41704		5	100	31.07		5	100	21.6837
																																					5	100	1.48687		5	100	27.9561		5	100	20.9567
																																					5	100	1.32225		5	100	29.9203		5	100	20.1989
																																					5	100	1.32225		5	100	32.8035		5	100	20.3797
																																					5	100	1.36361		5	100	31.3916		5	100	20.3389
																																					5	100	1.49652		5	100	33.1189		5	100	21.308
																																					5	100	1.49652		5	100	28.6775		5	100	21.2061
																																					5	100	1.43608		5	100	28.322		5	100	20.8826
																																					5	100	1.35721		5	100	34.6103		5	100	21.6354
																																					5	100	1.43378		5	100	35.5159		5	100	19.9095
																																					5	100	1.41071		5	100	29.3652		5	100	20.3857
																																					5	100	1.34476		5	100	29.1738		5	100	20.8487
																																					5	100	1.45238		5	100	30.5279		5	100	20.6053
																																					5	100	1.45238		5	100	31.6025		5	100	21.0728
																																					5	100	1.36441		5	100	32.5539		5	100	18.7846
																																					5	100	1.60298		5	100	32.3365		5	100	19.6702
																																					5	100	1.60298		5	100	32.3278		5	100	19.4083
																																					5	100	1.44548		5	100	29.528		5	100	20.5444
																																					5	100	1.46706		5	100	28.2815		5	100	20.1788
																																					5	100	1.41539		5	100	28.7035		5	100	20.0031
																																					5	100	1.41539		5	100	30.008		5	100	18.07
																																					5	100	1.59213		5	100	30.2302		5	100	18.9151
																																					5	100	1.47684		5	100	28.6403		5	100	18.8594
																																					5	100	1.39642		5	100	30.004		5	100	19.9742
																																					5	100	1.55932		5	100	34.1497		5	100	19.8343
																																					5	100	1.54547		5	100	34.2241		5	100	20.9185
																																					5	100	1.40725		5	100	31.5133		5	100	20.5297
																																					5	100	1.35712		5	100	29.8779		5	100	19.2314
																																					5	100	1.36514		5	100	29.625		5	100	20.2206
																																					5	100	1.46984		5	100	30.118		5	100	21.4775
																																					5	100	1.29316		5	100	29.4749		5	100	20.4963
																																					5	100	1.38818		5	100	31.893		5	100	20.082
																																					5	100	1.36712		5	100	29.3405		5	100	20.2846
																																					5	100	1.47601		5	100	32.4846		5	100	19.308
																																					5	100	1.47601		5	100	31.0184		5	100	22.5506
																																					5	100	1.47601		5	100	33.4567		5	100	20.0817
																																					5	100	1.55836		5	100	31.8664		5	100	22.2751
																																					5	100	1.38306		5	100	32.0836		5	100	20.9185
																																					5	100	1.4477		5	100	32.1626		5	100	19.8408
																																					5	100	1.31372		5	100	32.0881		5	100	21.7473
																																					5	100	1.63898		5	100	30.4432		5	100	20.2769
																																					5	100	1.47405		5	100	28.254		5	100	19.8728
																																					5	100	1.47405		5	100	29.1435		5	100	19.2788
																																					5	100	1.47405		5	100	26.188		5	100	21.5105
																																					5	100	1.47405		5	100	26.8103		5	100	21.4696
																																					5	100	1.38988		5	100	30.4042		5	100	19.5553
																																					5	100	1.31039		5	100	25.4292		5	100	20.5169
																																					5	100	1.3976		5	100	25.3313		5	100	22.1355
																																					5	100	1.533		5	100	25.8134		5	100	17.942
																																					5	100	1.47089		5	100	28.8049		5	100	18.2579
																																					5	100	1.27313		5	100	31.189		5	100	17.5823
																																					5	100	1.48756		5	100	29.4317		5	100	20.5256
																																					5	100	1.48756		5	100	28.5107		5	100	20.6933
																																					5	100	1.29822		5	100	32.5928		5	100	20.0763
																																					5	100	1.37306		5	100	32.6848		5	100	20.9434
																																					5	100	1.41187		5	100	28.3716		5	100	19.7799
																																					5	100	1.41187		5	100	34.8196		5	100	18.3127
																																					5	100	1.41187		5	100	31.3957		5	100	19.4855
																																					5	100	1.41187		5	100	30.1069		5	100	21.6777
																																					5	100	1.41187		5	100	30.4546		5	100	19.9033
																																					5	100	1.35373		5	100	30.5322		5	100	20.9942
																																					5	100	1.31415		5	100	29.0355		5	100	20.643
																																					5	100	1.31415		5	100	29.6325		5	100	19.3894
																																					5	100	1.46893		5	100	27.9622		5	100	19.2217
																																					5	100	1.44736		5	100	26.7629		5	100	20.3939
																																					5	100	1.40681		5	100	27.8795		5	100	19.5265
																																					5	100	1.33112		5	100	29.783		5	100	20.4088
																																					5	100	1.25787		5	100	33.0356		5	100	19.8656
																																					5	100	1.40247		5	100	28.9666		5	100	19.7206
																																					5	100	1.60656		5	100	31.3445		5	100	19.2174
																																					5	100	1.20401		5	100	28.07		5	100	20.7256
																																					5	100	1.50938		5	100	31.9402		5	100	21.4719
																																					5	100	1.43026		5	100	30.4725		5	100	21.3295
																																					5	100	1.58855		5	100	28.9987		5	100	20.3293
																																					5	100	1.29678		5	100	30.8077		5	100	20.8626
																																					5	100	1.27788		5	100	29.3504		5	100	20.4013
																																					5	100	1.41553		5	100	28.725		5	100	19.8662
																																					5	100	1.41826		5	100	31.1654		5	100	19.5927
																																					5	100	1.41826		5	100	28.4966		5	100	19.8206
																																					5	100	1.35666		5	100	29.7665		5	100	21.1277
																																					5	100	1.35666		5	100	35.7817		5	100	20.4694
																																					5	100	1.38501		5	100	37.2471		5	100	19.097
																																					5	100	1.38501		5	100	33.1141		5	100	20.6872
																																					5	100	1.38501		5	100	28.7678		5	100	21.1765
																																					5	100	1.41531		5	100	28.7326		5	100	20.1924
																																					5	100	1.54653		5	100	28.119		5	100	19.435
																																					5	100	1.41689		5	100	29.3149		5	100	18.6983
																																					5	100	1.42829		5	100	36.0883		5	100	19.1861
																																					5	100	1.47332		5	100	33.852		5	100	18.8745
																																					5	100	1.28616		5	100	28.8968		5	100	20.5645
																																					5	100	1.38882		5	100	28.9086		5	100	19.9634
																																					5	100	1.38059		5	100	29.782		5	100	19.2588
																																					5	100	1.38629		5	100	29.2352		5	100	20.5672
																																					5	100	1.47743		5	100	29.4306		5	100	20.2035
																																					5	100	1.47743		5	100	29.639		5	100	19.9742
																																					5	100	1.31942		5	100	26.4205		5	100	21.1954
																																					5	100	1.41603		5	100	32.8209		5	100	20.091
																																					5	100	1.59968		5	100	32.5879		5	100	20.7901
																																					5	100	1.2801		5	100	29.8084		5	100	21.5505
																																					5	100	1.60312		5	100	27.7724		5	100	20.1446
																																					5	100	1.60312		5	100	29.8444		5	100	21.0243
																																					5	100	1.5241		5	100	30.1992		5	100	20.7822
																																					5	100	1.5241		5	100	31.0782		5	100	20.9804
																																					5	100	1.31865		5	100	33.1543		5	100	20.0747
																																					5	100	1.31865		5	100	34.8681		5	100	20.4081
																																					5	100	1.39405		5	100	33.5914		5	100	20.3626
																																					5	100	1.30052		5	100	33.2746		5	100	21.0065
																																					5	100	1.30052		5	100	31.2582		5	100	19.532
																																					5	100	1.50044		5	100	28.9492		5	100	21.9227
																																					5	100	1.53922		5	100	29.196		5	100	19.8375
																																					5	100	1.53922		5	100	31.0269		5	100	20.6791
																																					5	100	1.37449		5	100	34.511		5	100	19.6416
																																					5	100	1.41051		5	100	33.1418		5	100	20.6062
																																					5	100	1.42339		5	100	32.0359		5	100	20.0416
																																					5	100	1.32714		5	100	32.0488		5	100	20.4833
																																					5	100	1.32714		5	100	29.1188		5	100	18.9865
																																					5	100	1.3365		5	100	28.7049		5	100	20.0731
																																					5	100	1.40698		5	100	30.6248		5	100	18.9066
																																					5	100	1.44216		5	100	28.1838		5	100	20.491
																																					5	100	1.45281		5	100	29.2165		5	100	19.9791
																																					5	100	1.37493		5	100	27.4576		5	100	21.1649
																																					5	100	1.59003		5	100	31.8006		5	100	20.0473
																																					5	100	1.40068		5	100	29.4866		5	100	21.4235
																																					5	100	1.40068		5	100	31.7581		5	100	18.5273
																																					5	100	1.20949		5	100	31.4205		5	100	22.0894
																																					5	100	1.20949		5	100	28.9213		5	100	20.5737
																																					5	100	1.36772		5	100	28.1463		5	100	20.8979
																																					5	100	1.29281		5	100	31.1816		5	100	21.4089
																																					5	100	1.53923		5	100	30.6586		5	100	21.9837
																																					5	100	1.55748		5	100	29.3419		5	100	19.769
																																					5	100	1.5604		5	100	31.3455		5	100	19.4998
																																					5	100	1.31235		5	100	31.8928		5	100	19.1841
																																					5	100	1.27565		5	100	28.5249		5	100	20.5481
																																					5	100	1.38505		5	100	30.8528		5	100	17.9796
																																					5	100	1.36091		5	100	32.8709		5	100	21.3002
																																					5	100	1.56225		5	100	32.5611		5	100	21.4743
																																					5	100	1.54372		5	100	32.4166		5	100	19.9828
																																					5	100	1.44115		5	100	32.6259		5	100	19.3318
																																					5	100	1.71678		5	100	30.504		5	100	20.3038
																																					5	100	1.5249		5	100	28.7672		5	100	20.136
																																					5	100	1.5249		5	100	30.535		5	100	20.0877
																																					5	100	1.36354		5	100	28.832		5	100	20.7994
																																					5	100	1.46664		5	100	29.4692		5	100	21.2327
																																					5	100	1.31496		5	100	31.946		5	100	22.0048
																																					5	100	1.4812		5	100	29.6848		5	100	19.9688
																																					5	100	1.4812		5	100	30.7231		5	100	21.7512
																																					5	100	1.38353		5	100	30.4676		5	100	20.4186
																																					5	100	1.33099		5	100	31.5562		5	100	20.4712
																																					5	100	1.39897		5	100	30.2376		5	100	21.0609
																																					5	100	1.36828		5	100	30.0092		5	100	20.0242
																																					5	100	1.34896		5	100	30.2914		5	100	19.5432
																																					5	100	1.3707		5	100	31.0571		5	100	21.0708
																																					5	100	1.34083		5	100	28.677		5	100	19.8542
																																					5	100	1.39091		5	100	30.2726		5	100	20.5008
																																					5	100	1.39091		5	100	29.1823		5	100	20.0008
																																					5	100	1.39091		5	100	32.984		5	100	20.7896
																																					5	100	1.58542		5	100	28.7887		5	100	19.5663
																																					5	100	1.3606		5	100	30.6104		5	100	22.2232
																																					5	100	1.41815		5	100	28.8371		5	100	19.9925
																																					5	100	1.39978		5	100	28.5343		5	100	19.205
																																					5	100	1.64061		5	100	29.9573		5	100	22.1426
																																					5	100	1.3302		5	100	27.8645		5	100	19.2911
																																					5	100	1.3302		5	100	29.3329		5	100	20.4458
																																					5	100	1.53052		5	100	34.9147		5	100	18.9776
																																					5	100	1.43605		5	100	35.1704		5	100	20.7788
																																					5	100	1.3056		5	100	30.64		5	100	18.434
																																					5	100	1.32684		5	100	30.0339		5	100	21.8284
																																					5	100	1.32684		5	100	31.641		5	100	21.4119
																																					5	100	1.35583		5	100	30.2543		5	100	20.4212
																																					5	100	1.25736		5	100	32.3313		5	100	20.5716
																																					5	100	1.24884		5	100	32.6778		5	100	21.1356
																																					5	100	1.38955		5	100	30.8905		5	100	20.7346
																																					5	100	1.44783		5	100	31.652		5	100	19.2434
																																					5	100	1.19527		5	100	29.9364		5	100	20.7117
																																					5	100	1.52202		5	100	32.3054		5	100	20.4973
																																					5	100	1.59978		5	100	30.0156		5	100	20.107
																																					5	100	1.16848		5	100	29.0485		5	100	21.9451
																																					5	100	1.19531		5	100	26.9056		5	100	19.821
																																					5	100	1.46956		5	100	26.5051		5	100	19.2276
																																					5	100	1.44033		5	100	33.6676		5	100	21.2264
																																					5	100	1.44033		5	100	35.5452		5	100	21.0445
																																					5	100	1.426		5	100	35.2361		5	100	19.7486
																																					5	100	1.2653		5	100	33.0761		5	100	21.2254
																																					5	100	1.34531		5	100	28.5302		5	100	19.9009
																																					5	100	1.49392		5	100	31.2517		5	100	19.8844
																																					5	100	1.50019		5	100	32.0343		5	100	19.4847
																																					5	100	1.49158		5	100	28.2324		5	100	18.6479
																																					5	100	1.48363		5	100	33.9745		5	100	20.8084
																																					5	100	1.48363		5	100	34.0299		5	100	23.0053
																																					5	100	1.37845		5	100	31.4826		5	100	20.6311
																																					5	100	1.37845		5	100	31.2626		5	100	20.4978
																																					5	100	1.49654		5	100	28.2351		5	100	21.3177
																																					5	100	1.4274		5	100	29.9878		5	100	19.4518
																																					5	100	1.49921		5	100	31.8558		5	100	19.3311
																																					5	100	1.51365		5	100	29.3572		5	100	20.8975
																																					5	100	1.42497		5	100	33.9277		5	100	21.0877
																																					5	100	1.42497		5	100	33.3882		5	100	20.1522
																																					5	100	1.42497		5	100	33.4937		5	100	20.2854
																																					5	100	1.46169		5	100	29.1356		5	100	20.5256
																																					5	100	1.39116		5	100	32.3929		5	100	21.5388
																																					5	100	1.33032		5	100	29.1307		5	100	19.4506
																																					5	100	1.20965		5	100	29.1676		5	100	19.8872
																																					5	100	1.59146		5	100	30.3846		5	100	20.0851
																																					5	100	1.59146		5	100	28.9471		5	100	20.6101
																																					5	100	1.59146		5	100	29.9195		5	100	20.9375
																																					5	100	1.53201		5	100	29.1923		5	100	19.6065
																																					5	100	1.46548		5	100	32.6058		5	100	20.1338
																																					5	100	1.44372		5	100	29.4545		5	100	19.736
																																					5	100	1.3854		5	100	30.0354		5	100	21.0974
																																					5	100	1.34187		5	100	28.6938		5	100	19.146
																																					5	100	1.43735		5	100	33.0975		5	100	20.3099
																																					5	100	1.30162		5	100	34.1407		5	100	18.8329
																																					5	100	1.42832		5	100	29.0962		5	100	20.4278
																																					5	100	1.30497		5	100	31.7545		5	100	20.1883
																																					5	100	1.43599		5	100	30.3431		5	100	21.9017
																																					5	100	1.44449		5	100	31.1089		5	100	20.4451
																																					5	100	1.45261		5	100	30.0316		5	100	20.3964
																																					5	100	1.5515		5	100	28.4665		5	100	18.5088
																																					5	100	1.48684		5	100	29.2955		5	100	20.9832
																																					5	100	1.33866		5	100	31.0974		5	100	20.7055
																																					5	100	1.39063		5	100	29.2458		5	100	21.1246
																																					5	100	1.37036		5	100	29.4058		5	100	18.3731
																																					5	100	1.45765		5	100	33.5619		5	100	20.6863
																																					5	100	1.48478		5	100	33.791		5	100	20.1426
																																					5	100	1.40131		5	100	28.2426		5	100	20.5703
																																					5	100	1.35559		5	100	29.5983		5	100	21.6503
																																					5	100	1.38084		5	100	29.9763		5	100	19.821
																																					5	100	1.44901		5	100	31.8837		5	100	20.3917
																																					5	100	1.32268		5	100	29.1474		5	100	20.5491
																																					5	100	1.44618		5	100	32.8175		5	100	20.8929
																																					5	100	1.35758		5	100	33.9279		5	100	20.9673
																																					5	100	1.36186		5	100	30.4872		5	100	19.7747
																																					5	100	1.25061		5	100	33.7015		5	100	20.0507
																																					5	100	1.25061		5	100	30.9746		5	100	19.0094
																																					5	100	1.39212		5	100	32.6217		5	100	20.2784
																																					5	100	1.47036		5	100	30.3702		5	100	20.5089
																																					5	100	1.47036		5	100	29.9695		5	100	20.2539
																																					5	100	1.27546		5	100	31.7975		5	100	19.1907
																																					5	100	1.4475		5	100	29.5947		5	100	18.9935
																																					5	100	1.4475		5	100	24.9765		5	100	20.2831
																																					5	100	1.44354		5	100	29.6338		5	100	18.8218
																																					5	100	1.5696		5	100	32.3668		5	100	18.7374
																																					5	100	1.41972		5	100	33.0885		5	100	17.8463
																																					5	100	1.45964		5	100	30.8862		5	100	18.1182
																																					5	100	1.38733		5	100	25.7766		5	100	20.6421
																																					5	100	1.42726		5	100	30.2299		5	100	21.466
																																					5	100	1.42726		5	100	31.4278		5	100	19.9645
																																					5	100	1.39412		5	100	25.7944		5	100	19.3682
																																					5	100	1.3613		5	100	25.991		5	100	20.6458
																																					5	100	1.49263		5	100	26.4263		5	100	19.5508
																																					5	100	1.27012		5	100	32.2538		5	100	20.9196
																																					5	100	1.50498		5	100	33.4655		5	100	18.5247
																																					5	100	1.49651		5	100	31.7851		5	100	19.4308
																																					5	100	1.4223		5	100	33.8042		5	100	19.466
																																					5	100	1.37144		5	100	32.2791		5	100	20.3388
																																					5	100	1.16877		5	100	32.7776		5	100	18.9138
																																					5	100	1.53663		5	100	29.6428		5	100	19.4301
																																					5	100	1.38718		5	100	28.1176		5	100	18.6269
																																					5	100	1.51383		5	100	30.4628		5	100	19.083
																																					5	100	1.38362		5	100	28.545		5	100	19.565
																																					5	100	1.38362		5	100	28.1686		5	100	20.9506
																																					5	100	1.45015		5	100	30.1118		5	100	20.7147
																																					5	100	1.37256		5	100	28.8232		5	100	20.8268
																																					5	100	1.37256		5	100	30.0297		5	100	19.7823
																																					5	100	1.36297		5	100	28.1028		5	100	20.9238
																																					5	100	1.36297		5	100	25.2208		5	100	21.0467
																																					5	100	1.36297		5	100	31.7853		5	100	21.445
																																					5	100	1.19429		5	100	33.1371		5	100	21.0344
																																					5	100	1.48666		5	100	31.0935		5	100	21.1677
																																					5	100	1.48666		5	100	30.7098		5	100	20.5746
																																					5	100	1.48666		5	100	27.4692		5	100	20.0126
																																					5	100	1.3255		5	100	27.6564		5	100	19.0338
																																					5	100	1.3255		5	100	29.6521		5	100	20.8955
																																					5	100	1.49082		5	100	28.9205		5	100	19.596
																																					5	100	1.51515		5	100	30.2084		5	100	20.8005
																																					5	100	1.27458		5	100	29.5342		5	100	19.5555
																																					5	100	1.44309		5	100	28.8959		5	100	21.4595
																																					5	100	1.31679		5	100	29.3969		5	100	17.5602
																																					5	100	1.56624		5	100	29.8356		5	100	17.8603
																																					5	100	1.37839		5	100	30.6417		5	100	18.7839
																																					5	100	1.51649		5	100	30.2745		5	100	21.4261
																																					5	100	1.58255		5	100	28.8134		5	100	20.8245
																																					5	100	1.51018		5	100	27.028		5	100	20.043
																																					5	100	1.38747		5	100	30.9664		5	100	21.6212
																																					5	100	1.38747		5	100	30.2624		5	100	18.584
																																					5	100	1.47524		5	100	31.5748		5	100	19.8924
																																					5	100	1.35414		5	100	28.5042		5	100	18.7761
																																					5	100	1.41024		5	100	29.9806		5	100	18.539
																																					5	100	1.32518		5	100	32.0157		5	100	19.5529
																																					5	100	1.28084		5	100	28.0547		5	100	20.7437
																																					5	100	1.57965		5	100	31.8768		5	100	20.1251
																																					5	100	1.37011		5	100	28.9833		5	100	18.6754
																																					5	100	1.49682		5	100	34.625		5	100	20.4084
																																					5	100	1.56023		5	100	30.377		5	100	18.8113
																																					5	100	1.19871		5	100	32.9932		5	100	20.0105
																																					5	100	1.40627		5	100	30.9797		5	100	19.9624
																																					5	100	1.45534		5	100	29.2503		5	100	21.9705
																																					5	100	1.5295		5	100	31.5517		5	100	21.7043
																																					5	100	1.34538		5	100	31.652		5	100	21.2827
																																					5	100	1.5464		5	100	28.9404		5	100	19.389
																																					5	100	1.40636		5	100	32.8409		5	100	20.2824
																																					5	100	1.50326		5	100	30.4522		5	100	19.7886
																																					5	100	1.61594		5	100	31.0756		5	100	20.7724
																																					5	100	1.24913		5	100	29.7124		5	100	20.8963
																																					5	100	1.55848		5	100	28.6088		5	100	19.3397
																																					5	100	1.50987		5	100	29.0712		5	100	20.3579
																																					5	100	1.56467		5	100	30.4355		5	100	20.4798
																																					5	100	1.41913		5	100	31.7056		5	100	19.8042
																																					5	100	1.58102		5	100	29.3387		5	100	20.6681
																																					5	100	1.62277		5	100	30.0082		5	100	19.5759
																																					5	100	1.62277		5	100	29.2655		5	100	20.1864
																																					5	100	1.19395		5	100	27.5146		5	100	22.1121
																																					5	100	1.19395		5	100	31.9393		5	100	19.6327
																																					5	100	1.50348		5	100	30.0897		5	100	19.9573
																																					5	100	1.49394		5	100	29.1993		5	100	19.8579
																																					5	100	1.30372		5	100	28.8899		5	100	18.6705
																																					5	100	1.62872		5	100	28.0913		5	100	20.507
																																					5	100	1.16516		5	100	34.7037		5	100	20.0574
																																					5	100	1.50367		5	100	31.5448		5	100	19.0414
																																					5	100	1.50723		5	100	30.0763		5	100	18.6875
																																					5	100	1.45116		5	100	32.4999		5	100	20.5417
																																					5	100	1.59637		5	100	31.5012		5	100	20.7861
																																					5	100	1.32304		5	100	29.8224		5	100	20.1766
																																					5	100	1.49621		5	100	28.6298		5	100	22.627
																																					5	100	1.49621		5	100	28.8324		5	100	20.502
																																					5	100	1.49621		5	100	27.5797		5	100	20.1916
																																					5	100	1.49621		5	100	28.8228		5	100	19.4974
																																					5	100	1.4487		5	100	31.129		5	100	20.7778
																																					5	100	1.51057		5	100	23.5266		5	100	22.0817
																																					5	100	1.46372		5	100	28.7236		5	100	19.4032
																																					5	100	1.54257		5	100	26.9662		5	100	19.8574
																																					5	100	1.33859		5	100	30.7968		5	100	19.5399
																																					5	100	1.3283		5	100	30.279		5	100	21.0092
																																					5	100	1.54555		5	100	30.607		5	100	21.0398
																																					5	100	1.303		5	100	26.56		5	100	20.298
																																					5	100	1.54604		5	100	32.1371		5	100	19.4114
																																					5	100	1.4363		5	100	28.8401		5	100	19.7238
																																					5	100	1.37735		5	100	29.2025		5	100	19.9428
																																					5	100	1.28197		5	100	31.676		5	100	19.7712
																																					5	100	1.54425		5	100	31.8629		5	100	20.2138
																																					5	100	1.41591		5	100	31.4565		5	100	20.5645
																																					5	100	1.51062		5	100	31.3673		5	100	19.6753
																																					5	100	1.44638		5	100	27.8834		5	100	20.4305
																																					5	100	1.43835		5	100	27.0635		5	100	20.4016
																																					5	100	1.47088		5	100	30.5145		5	100	19.6153
																																					5	100	1.47088		5	100	31.2062		5	100	20.6002
																																					5	100	1.32877		5	100	31.7075		5	100	18.9078
																																					5	100	1.32877		5	100	29.4426		5	100	17.8507
																																					5	100	1.39643		5	100	29.199		5	100	19.2213
																																					5	100	1.42836		5	100	27.9849		5	100	21.4912
																																					5	100	1.42836		5	100	29.523		5	100	21.0767
																																					5	100	1.42836		5	100	30.1798		5	100	20.6494
																																					5	100	1.30985		5	100	31.9828		5	100	19.847
																																					5	100	1.37635		5	100	30.3666		5	100	19.1966
																																					5	100	1.37635		5	100	29.7996		5	100	20.8514
																																					5	100	1.32408		5	100	33.0399		5	100	19.6373
																																					5	100	1.5034		5	100	30.287		5	100	20.0125
																																					5	100	1.3699		5	100	27.8429		5	100	20.3812
																																					5	100	1.46711		5	100	30.5807		5	100	20.6911
																																					5	100	1.39306		5	100	28.2398		5	100	20.8635
																																					5	100	1.39306		5	100	29.7167		5	100	19.3272
																																					5	100	1.56153		5	100	29.5035		5	100	20.2664
																																					5	100	1.61375		5	100	30.8116		5	100	20.921
																																					5	100	1.40388		5	100	31.761		5	100	19.7411
																																					5	100	1.49139		5	100	29.4951		5	100	19.6195
																																					5	100	1.49139		5	100	29.4688		5	100	19.6428
																																					5	100	1.46886		5	100	31.5392		5	100	22.2676
																																					5	100	1.34862		5	100	32.6884		5	100	21.8049
																																					5	100	1.49608		5	100	28.7271		5	100	20.6753
																																					5	100	1.41188		5	100	28.4174		5	100	20.3363
																																					5	100	1.35788		5	100	27.9046		5	100	21.2527
																																					5	100	1.38267		5	100	28.6509		5	100	19.5834
																																					5	100	1.38267		5	100	31.2899		5	100	20.3233
																																					5	100	1.33975		5	100	31.7231		5	100	20.4136
																																					5	100	1.34143		5	100	30.3907		5	100	20.8245
																																					5	100	1.45385		5	100	30.2232		5	100	20.4239
																																					5	100	1.45385		5	100	30.5448		5	100	19.7068
																																					5	100	1.22451		5	100	33.616		5	100	21.4345
																																					5	100	1.27607		5	100	30.9375		5	100	19.8686
																																					5	100	1.42737		5	100	31.0739		5	100	20.3293
																																					5	100	1.45393		5	100	30.6971		5	100	20.8379
																																					5	100	1.35384		5	100	32.7053		5	100	20.3628
																																					5	100	1.4347		5	100	30.9255		5	100	19.8073
																																					5	100	1.35731		5	100	27.5147		5	100	20.5261
																																					5	100	1.33613		5	100	32.8074		5	100	22.4068
																																					5	100	1.3066		5	100	32.4744		5	100	19.3215
																																					5	100	1.3066		5	100	31.9467		5	100	19.1954
																																					5	100	1.3269		5	100	32.9506		5	100	20.6191
																																					5	100	1.41652		5	100	29.2249		5	100	21.1354
																																					5	100	1.34401		5	100	28.7136		5	100	20.3554
																																					5	100	1.36739		5	100	28.118		5	100	20.0581
																																					5	100	1.28825		5	100	30.2639		5	100	18.6003
																																					5	100	1.19216		5	100	33.5393		5	100	20.2196
																																					5	100	1.54088		5	100	31.7282		5	100	22.0329
																																					5	100	1.39742		5	100	33.442		5	100	21.2319
																																					5	100	1.49951		5	100	32.0047		5	100	21.2812
																																					5	100	1.31147		5	100	29.0389		5	100	18.6335
																																					5	100	1.1458		5	100	28.6351		5	100	20.6385
																																					5	100	1.58761		5	100	30.4031		5	100	19.8977
																																					5	100	1.45821		5	100	28.5485		5	100	21.0283
																																					5	100	1.48867		5	100	32.2637		5	100	19.9344
																																					5	100	1.3669		5	100	32.1188		5	100	20.0338
																																					5	100	1.34423		5	100	31.264		5	100	20.6978
																																					5	100	1.4633		5	100	29.2921		5	100	20.7725
																																					5	100	1.27501		5	100	34.4538		5	100	19.8786
																																					5	100	1.39572		5	100	33.9809		5	100	19.831
																																					5	100	1.48729		5	100	30.9911		5	100	21.7927
																																					5	100	1.48729		5	100	30.8929		5	100	21.5625
																																					5	100	1.35185		5	100	29.8123		5	100	19.7426
																																					5	100	1.35185		5	100	32.388		5	100	20.8722
																																					5	100	1.31784		5	100	29.6372		5	100	20.0169
																																					5	100	1.40563		5	100	29.2716		5	100	18.7947
																																					5	100	1.46043		5	100	30.8769		5	100	20.1129
																																					5	100	1.4134		5	100	31.8989		5	100	18.9457
																																					5	100	1.4134		5	100	30.5405		5	100	21.2092
																																					5	100	1.39528		5	100	28.5394		5	100	20.3493
																																					5	100	1.56811		5	100	32.1197		5	100	19.7761
																																					5	100	1.52258		5	100	31.0908		5	100	21.6399
																																					5	100	1.43836		5	100	30.0325		5	100	19.4069
																																					5	100	1.43836		5	100	28.9221		5	100	19.3907
																																					5	100	1.43836		5	100	32.0648		5	100	19.6938
																																					5	100	1.43836		5	100	30.0778		5	100	19.7427
																																					5	100	1.40188		5	100	29.2514		5	100	20.1988
																																					5	100	1.54783		5	100	25.7378		5	100	19.8018
																																					5	100	1.53113		5	100	30.3916		5	100	20.56
																																					5	100	1.44458		5	100	27.3573		5	100	20.0307
																																					5	100	1.47534		5	100	30.8455		5	100	19.3927
																																					5	100	1.48291		5	100	32.4215		5	100	20.3119
																																					5	100	1.53262		5	100	34.9067		5	100	19.51
																																					5	100	1.38955		5	100	30.9842		5	100	20.7443
																																					5	100	1.39853		5	100	31.0644		5	100	21.1081
																																					5	100	1.26065		5	100	32.7045		5	100	21.0392
																																					5	100	1.38163		5	100	29.6118		5	100	21.553
																																					5	100	1.34122		5	100	28.8349		5	100	20.9554
																																					5	100	1.43035		5	100	30.9113		5	100	20.4015
																																					5	100	1.44077		5	100	28.8384		5	100	20.7061
																																					5	100	1.35841		5	100	28.7355		5	100	20.464
																																					5	100	1.27651		5	100	32.8308		5	100	20.1403
																																					5	100	1.24664		5	100	33.1522		5	100	21.0199
																																					5	100	1.29121		5	100	32.2695		5	100	22.395
																																					5	100	1.41724		5	100	30.3282		5	100	20.0626
																																					5	100	1.41724		5	100	32.0681		5	100	21.1181
																																					5	100	1.48268		5	100	33.1522		5	100	19.5044
																																					5	100	1.50964		5	100	30.2751		5	100	18.6694
																																					5	100	1.49126		5	100	29.4585		5	100	21.9355
																																					5	100	1.49126		5	100	28.2969		5	100	19.6311
																																					5	100	1.35287		5	100	30.7878		5	100	20.5091
																																					5	105	1.49046		5	105	30.2999		5	105	19.0522
																																					5	105	1.49007		5	105	29.3086		5	105	19.7728
																																					5	105	1.42456		5	105	27.1799		5	105	19.6383
																																					5	105	1.44115		5	105	27.1116		5	105	19.7216
																																					5	105	1.44473		5	105	30.8416		5	105	19.9827
																																					5	105	1.33549		5	105	28.7906		5	105	18.6852
																																					5	105	1.47306		5	105	29.1532		5	105	20.0625
																																					5	105	1.51793		5	105	29.1601		5	105	18.7477
																																					5	105	1.51543		5	105	26.9848		5	105	18.7814
																																					5	105	1.51305		5	105	30.4328		5	105	19.2948
																																					5	105	1.38715		5	105	30.4955		5	105	18.4619
																																					5	105	1.29299		5	105	28.4489		5	105	19.6753
																																					5	105	1.22955		5	105	32.5313		5	105	18.0613
																																					5	105	1.57561		5	105	34.6661		5	105	18.92
																																					5	105	1.42171		5	105	30.6261		5	105	18.4571
																																					5	105	1.53176		5	105	32.2087		5	105	17.8272
																																					5	105	1.5266		5	105	31.0452		5	105	17.8874
																																					5	105	1.44724		5	105	31.4306		5	105	18.8401
																																					5	105	1.47953		5	105	32.2696		5	105	18.8952
																																					5	105	1.37119		5	105	29.8173		5	105	18.7875
																																					5	105	1.40036		5	105	29.3658		5	105	19.2066
																																					5	105	1.38976		5	105	27.9279		5	105	17.4735
																																					5	105	1.40878		5	105	33.4355		5	105	19.4295
																																					5	105	1.41446		5	105	33.3189		5	105	19.1511
																																					5	105	1.37908		5	105	29.6013		5	105	19.1236
																																					5	105	1.57593		5	105	31.2829		5	105	18.6498
																																					5	105	1.41447		5	105	30.8146		5	105	18.2644
																																					5	105	1.53319		5	105	28.4749		5	105	19.2522
																																					5	105	1.3966		5	105	29.2679		5	105	18.973
																																					5	105	1.50908		5	105	31.7551		5	105	17.2656
																																					5	105	1.40536		5	105	30.9064		5	105	19.0616
																																					5	105	1.3038		5	105	28.5056		5	105	19.4043
																																					5	105	1.30786		5	105	33.2603		5	105	18.7718
																																					5	105	1.62413		5	105	30.5685		5	105	19.0818
																																					5	105	1.49859		5	105	29.9056		5	105	18.999
																																					5	105	1.49307		5	105	31.1975		5	105	18.3343
																																					5	105	1.45226		5	105	28.4256		5	105	18.5547
																																					5	105	1.4769		5	105	27.252		5	105	19.1896
																																					5	105	1.43907		5	105	31.1203		5	105	19.104
																																					5	105	1.39671		5	105	31.3905		5	105	19.5092
																																					5	105	1.43294		5	105	31.8966		5	105	19.2322
																																					5	105	1.38824		5	105	32.1723		5	105	17.9124
																																					5	105	1.42777		5	105	32.5726		5	105	18.8626
																																					5	105	1.49601		5	105	32.0695		5	105	18.8274
																																					5	105	1.50129		5	105	27.0638		5	105	19.4004
																																					5	105	1.50713		5	105	30.7311		5	105	19.1145
																																					5	105	1.45117		5	105	33.2559		5	105	18.3916
																																					5	105	1.42835		5	105	32.2052		5	105	17.2213
																																					5	105	1.57204		5	105	33.5405		5	105	17.6299
																																					5	105	1.4792		5	105	30.6334		5	105	18.2982
																																					5	105	1.49171		5	105	31.2829		5	105	18.9756
																																					5	105	1.47686		5	105	30.3215		5	105	17.8492
																																					5	105	1.49378		5	105	28.5515		5	105	17.0561
																																					5	105	1.38037		5	105	26.1158		5	105	18.9235
																																					5	105	1.48268		5	105	29.7653		5	105	18.4
																																					5	105	1.37908		5	105	28.3703		5	105	19.1706
																																					5	105	1.53126		5	105	29.3357		5	105	19.6946
																																					5	105	1.52971		5	105	31.3056		5	105	18.5736
																																					5	105	1.54702		5	105	29.113		5	105	19.3967
																																					5	105	1.45844		5	105	32.7775		5	105	19.383
																																					5	105	1.46462		5	105	30.2783		5	105	19.5305
																																					5	105	1.25441		5	105	30.6345		5	105	19.1288
																																					5	105	1.5303		5	105	32.6585		5	105	18.398
																																					5	105	1.44733		5	105	34.5936		5	105	18.0517
																																					5	105	1.36759		5	105	33.1275		5	105	18.7984
																																					5	105	1.44687		5	105	31.7183		5	105	19.8552
																																					5	105	1.66077		5	105	32.6565		5	105	18.6389
																																					5	105	1.4462		5	105	30.6824		5	105	19.7523
																																					5	105	1.49106		5	105	31.6968		5	105	17.167
																																					5	105	1.33466		5	105	31.3745		5	105	19.0452
																																					5	105	1.66055		5	105	28.0244		5	105	18.6128
																																					5	105	1.65542		5	105	31.4144		5	105	18.8221
																																					5	105	1.62626		5	105	29.6071		5	105	19.0365
																																					5	105	1.47763		5	105	31.7908		5	105	19.1212
																																					5	105	1.44808		5	105	28.4357		5	105	18.0814
																																					5	105	1.46356		5	105	27.5287		5	105	19.0249
																																					5	105	1.393		5	105	29.375		5	105	18.3457
																																					5	105	1.43316		5	105	27.3837		5	105	18.761
																																					5	105	1.51047		5	105	26.0468		5	105	19.5125
																																					5	105	1.53346		5	105	28.0176		5	105	18.4869
																																					5	105	1.45455		5	105	31.6201		5	105	18.8598
																																					5	105	1.5559		5	105	29.773		5	105	18.0071
																																					5	105	1.53782		5	105	28.0719		5	105	19.101
																																					5	105	1.45965		5	105	32.427		5	105	18.9381
																																					5	105	1.48292		5	105	31.6861		5	105	16.8193
																																					5	105	1.55345		5	105	32.4451		5	105	19.1048
																																					5	105	1.52722		5	105	30.0623		5	105	18.2396
																																					5	105	1.41021		5	105	29.7168		5	105	18.9739
																																					5	105	1.375		5	105	31.5173		5	105	19.3805
																																					5	105	1.62167		5	105	29.1777		5	105	19.1388
																																					5	105	1.58685		5	105	30.6061		5	105	19.2699
																																					5	105	1.47813		5	105	30.5376		5	105	19.4445
																																					5	105	1.50309		5	105	29.2272		5	105	19.2011
																																					5	105	1.61101		5	105	30.5744		5	105	18.3951
																																					5	105	1.36792		5	105	30.3081		5	105	18.6772
																																					5	105	1.52778		5	105	29.0047		5	105	19.7696
																																					5	105	1.4729		5	105	31.2983		5	105	18.6211
																																					5	105	1.38274		5	105	30.2678		5	105	19.2506
																																					5	105	1.65778		5	105	28.4108		5	105	17.5549
																																					5	105	1.543		5	105	32.6205		5	105	16.9314
																																					5	105	1.55998		5	105	28.131		5	105	18.6554
																																					5	105	1.56614		5	105	27.1932		5	105	18.7334
																																					5	105	1.56196		5	105	27.869		5	105	18.8577
																																					5	105	1.45272		5	105	27.1557		5	105	18.6712
																																					5	105	1.44953		5	105	29.916		5	105	19.5695
																																					5	105	1.44423		5	105	32.2486		5	105	19.845
																																					5	105	1.3938		5	105	30.0955		5	105	19.1298
																																					5	105	1.3711		5	105	29.1746		5	105	18.31
																																					5	105	1.40701		5	105	31.753		5	105	18.8007
																																					5	105	1.528		5	105	29.5194		5	105	18.5968
																																					5	105	1.56014		5	105	30.8868		5	105	17.8494
																																					5	105	1.49302		5	105	27.544		5	105	17.0517
																																					5	105	1.44808		5	105	27.671		5	105	18.0269
																																					5	105	1.48419		5	105	30.1175		5	105	17.9178
																																					5	105	1.45354		5	105	30.9679		5	105	18.1204
																																					5	105	1.45243		5	105	29.7978		5	105	18.6175
																																					5	105	1.43638		5	105	31.0513		5	105	19.0456
																																					5	105	1.48131		5	105	28.8799		5	105	18.7478
																																					5	105	1.39589		5	105	29.9468		5	105	18.6108
																																					5	105	1.36022		5	105	30.1268		5	105	18.716
																																					5	105	1.5689		5	105	31.0386		5	105	19.3045
																																					5	105	1.37907		5	105	31.3764		5	105	18.8792
																																					5	105	1.48999		5	105	30.1971		5	105	19.0727
																																					5	105	1.50122		5	105	31.4861		5	105	17.548
																																					5	105	1.48114		5	105	27.2924		5	105	18.7146
																																					5	105	1.59027		5	105	27.195		5	105	18.9951
																																					5	105	1.3897		5	105	27.6214		5	105	18.0249
																																					5	105	1.34255		5	105	27.9563		5	105	18.3307
																																					5	105	1.55192		5	105	31.2158		5	105	18.6862
																																					5	105	1.48404		5	105	31.0227		5	105	18.8995
																																					5	105	1.538		5	105	35.697		5	105	18.5897
																																					5	105	1.5751		5	105	32.4465		5	105	19.6092
																																					5	105	1.43218		5	105	32.5033		5	105	18.7425
																																					5	105	1.45155		5	105	29.8817		5	105	18.8029
																																					5	105	1.58089		5	105	32.5069		5	105	18.5981
																																					5	105	1.5616		5	105	31.2827		5	105	19.2405
																																					5	105	1.45862		5	105	32.2969		5	105	18.2128
																																					5	105	1.51976		5	105	32.3454		5	105	19.1162
																																					5	105	1.50935		5	105	28.5754		5	105	18.6017
																																					5	105	1.49792		5	105	27.4092		5	105	17.1161
																																					5	105	1.56803		5	105	28.7814		5	105	17.6926
																																					5	105	1.39187		5	105	27.9054		5	105	19.4001
																																					5	105	1.39704		5	105	28.8936		5	105	18.7155
																																					5	105	1.44069		5	105	32.5568		5	105	18.4021
																																					5	105	1.50418		5	105	36.609		5	105	19.2627
																																					5	105	1.60924		5	105	32.1195		5	105	18.3627
																																					5	105	1.62074		5	105	32.1781		5	105	18.0973
																																					5	105	1.49585		5	105	33.0422		5	105	18.4503
																																					5	105	1.49877		5	105	28.3063		5	105	18.9336
																																					5	105	1.65682		5	105	30.6742		5	105	19.4174
																																					5	105	1.51034		5	105	30.5821		5	105	19.317
																																					5	105	1.47778		5	105	29.0393		5	105	19.0794
																																					5	105	1.45015		5	105	29.6149		5	105	19.4528
																																					5	105	1.42181		5	105	33.6808		5	105	19.2122
																																					5	105	1.38018		5	105	32.9303		5	105	19.6053
																																					5	105	1.66625		5	105	29.784		5	105	19.1316
																																					5	105	1.53233		5	105	27.845		5	105	19.401
																																					5	105	1.59355		5	105	31.1089		5	105	19.2799
																																					5	105	1.5139		5	105	32.3332		5	105	17.9894
																																					5	105	1.57317		5	105	33.7049		5	105	18.9444
																																					5	105	1.5328		5	105	30.0469		5	105	17.8631
																																					5	105	1.55444		5	105	29.0633		5	105	19.0284
																																					5	105	1.50805		5	105	27.5632		5	105	18.8864
																																					5	105	1.33534		5	105	30.8079		5	105	18.8823
																																					5	105	1.49606		5	105	31.8507		5	105	17.5312
																																					5	105	1.50571		5	105	29.7104		5	105	19.1407
																																					5	105	1.49208		5	105	29.5531		5	105	18.3025
																																					5	105	1.51849		5	105	30.7598		5	105	18.3464
																																					5	105	1.41595		5	105	30.3823		5	105	18.9124
																																					5	105	1.49498		5	105	32.4842		5	105	18.7991
																																					5	105	1.46533		5	105	28.8292		5	105	19.2165
																																					5	105	1.4418		5	105	30.4467		5	105	18.4136
																																					5	105	1.47699		5	105	30.0242		5	105	18.6087
																																					5	105	1.38897		5	105	28.729		5	105	18.737
																																					5	105	1.43696		5	105	29.9827		5	105	18.0577
																																					5	105	1.60617		5	105	31.0149		5	105	19.0718
																																					5	105	1.4264		5	105	30.8549		5	105	18.6897
																																					5	105	1.47873		5	105	28.8168		5	105	18.3064
																																					5	105	1.5632		5	105	32.1162		5	105	18.6873
																																					5	105	1.33596		5	105	32.039		5	105	18.0382
																																					5	105	1.58142		5	105	30.5032		5	105	18.608
																																					5	105	1.53695		5	105	30.5938		5	105	19.7376
																																					5	105	1.47021		5	105	31.8359		5	105	19.7311
																																					5	105	1.44914		5	105	27.5287		5	105	19.0652
																																					5	105	1.43359		5	105	31.1636		5	105	18.8307
																																					5	105	1.36187		5	105	29.2033		5	105	18.2783
																																					5	105	1.40337		5	105	30.2645		5	105	19.1935
																																					5	105	1.47821		5	105	32.9247		5	105	19.0355
																																					5	105	1.43368		5	105	31.0293		5	105	18.559
																																					5	105	1.56126		5	105	31.2336		5	105	18.889
																																					5	105	1.58953		5	105	30.3258		5	105	19.5271
																																					5	105	1.55837		5	105	27.8159		5	105	18.7744
																																					5	105	1.464		5	105	27.8939		5	105	19.3419
																																					5	105	1.51863		5	105	33.2068		5	105	18.1989
																																					5	105	1.5795		5	105	33.2304		5	105	18.7577
																																					5	105	1.52857		5	105	30.708		5	105	18.9217
																																					5	105	1.52067		5	105	29.6033		5	105	19.4904
																																					5	105	1.4909		5	105	31.8665		5	105	18.8045
																																					5	105	1.45444		5	105	29.9732		5	105	18.9578
																																					5	105	1.34804		5	105	27.2562		5	105	19.4654
																																					5	105	1.44755		5	105	32.2747		5	105	18.6751
																																					5	105	1.50866		5	105	27.7964		5	105	18.9883
																																					5	105	1.59772		5	105	29.3621		5	105	18.2674
																																					5	105	1.47528		5	105	33.3458		5	105	18.4119
																																					5	105	1.49109		5	105	31.6302		5	105	19.1906
																																					5	105	1.31319		5	105	29.4078		5	105	19.1367
																																					5	105	1.42453		5	105	33.0879		5	105	18.9273
																																					5	105	1.40475		5	105	32.7432		5	105	18.2631
																																					5	105	1.42865		5	105	33.0248		5	105	19.5768
																																					5	105	1.41838		5	105	33.4387		5	105	18.5234
																																					5	105	1.37938		5	105	34.7516		5	105	18.6698
																																					5	105	1.39568		5	105	31.5856		5	105	19.1086
																																					5	105	1.58702		5	105	30.3977		5	105	19.1928
																																					5	105	1.48043		5	105	28.4703		5	105	19.2
																																					5	105	1.55736		5	105	29.4528		5	105	19.6891
																																					5	105	1.56123		5	105	27.1386		5	105	18.7066
																																					5	105	1.58936		5	105	30.9924		5	105	18.4336
																																					5	105	1.51735		5	105	28.6082		5	105	19.2185
																																					5	105	1.44194		5	105	30.8971		5	105	19.1459
																																					5	105	1.41988		5	105	32.567		5	105	19.3314
																																					5	105	1.51774		5	105	31.1007		5	105	18.2188
																																					5	105	1.34306		5	105	32.1004		5	105	18.7655
																																					5	105	1.52162		5	105	31.4193		5	105	18.815
																																					5	105	1.52206		5	105	28.089		5	105	19.39
																																					5	105	1.46797		5	105	29.6036		5	105	17.7756
																																					5	105	1.43708		5	105	29.3623		5	105	19.1168
																																					5	105	1.47201		5	105	29.6534		5	105	18.148
																																					5	105	1.43794		5	105	30.2541		5	105	18.3185
																																					5	105	1.46568		5	105	30.2319		5	105	18.5095
																																					5	105	1.4538		5	105	30.0079		5	105	19.3083
																																					5	105	1.45471		5	105	32.3882		5	105	19.0918
																																					5	105	1.54395		5	105	29.2286		5	105	18.3098
																																					5	105	1.58271		5	105	30.571		5	105	19.6207
																																					5	105	1.29466		5	105	29.8253		5	105	18.6536
																																					5	105	1.31601		5	105	30.1206		5	105	19.2246
																																					5	105	1.52972		5	105	33.7514		5	105	18.9604
																																					5	105	1.49577		5	105	29.3681		5	105	19.3676
																																					5	105	1.42942		5	105	32.4233		5	105	18.1939
																																					5	105	1.48404		5	105	31.0127		5	105	18.4354
																																					5	105	1.57713		5	105	33.4148		5	105	19.2908
																																					5	105	1.56241		5	105	32.1996		5	105	19.3559
																																					5	105	1.40382		5	105	27.4172		5	105	18.9871
																																					5	105	1.38993		5	105	29.5031		5	105	18.4024
																																					5	105	1.39691		5	105	31.2906		5	105	19.3921
																																					5	105	1.42107		5	105	29.7653		5	105	18.6626
																																					5	105	1.35151		5	105	28.7153		5	105	18.82
																																					5	105	1.41249		5	105	31.609		5	105	19.3566
																																					5	105	1.39579		5	105	31.668		5	105	19.35
																																					5	105	1.49371		5	105	30.0099		5	105	19.2173
																																					5	105	1.56541		5	105	27.7643		5	105	18.3802
																																					5	105	1.6252		5	105	28.1628		5	105	18.6219
																																					5	105	1.64962		5	105	29.1671		5	105	19.3098
																																					5	105	1.44682		5	105	33.8309		5	105	17.7584
																																					5	105	1.43985		5	105	31.1841		5	105	19.0867
																																					5	105	1.60045		5	105	30.782		5	105	19.068
																																					5	105	1.44839		5	105	30.1178		5	105	19.1498
																																					5	105	1.44805		5	105	29.6993		5	105	19.067
																																					5	105	1.49618		5	105	30.3225		5	105	19.2682
																																					5	105	1.37445		5	105	30.8735		5	105	18.9683
																																					5	105	1.51262		5	105	31.7278		5	105	19.3058
																																					5	105	1.62642		5	105	29.2515		5	105	18.4494
																																					5	105	1.41513		5	105	29.1217		5	105	18.8598
																																					5	105	1.40568		5	105	32.3943		5	105	19.0374
																																					5	105	1.45551		5	105	29.3708		5	105	18.6735
																																					5	105	1.46442		5	105	30.5684		5	105	19.1801
																																					5	105	1.55897		5	105	31.8266		5	105	18.609
																																					5	105	1.48429		5	105	29.7767		5	105	18.4356
																																					5	105	1.59708		5	105	33.3283		5	105	19.5632
																																					5	105	1.6084		5	105	29.0155		5	105	18.1449
																																					5	105	1.35351		5	105	29.9306		5	105	18.5343
																																					5	105	1.41988		5	105	29.0508		5	105	18.6195
																																					5	105	1.42068		5	105	31.8945		5	105	19.3685
																																					5	105	1.48499		5	105	32.1846		5	105	18.874
																																					5	105	1.53067		5	105	30.4095		5	105	19.0982
																																					5	105	1.5118		5	105	31.8408		5	105	19.4691
																																					5	105	1.36436		5	105	29.076		5	105	19.4594
																																					5	105	1.45078		5	105	25.8743		5	105	19.0627
																																					5	105	1.50919		5	105	29.8777		5	105	18.8553
																																					5	105	1.52345		5	105	31.1947		5	105	19.6647
																																					5	105	1.38798		5	105	29.4707		5	105	18.7176
																																					5	105	1.55428		5	105	28.5129		5	105	18.7286
																																					5	105	1.41638		5	105	29.6538		5	105	19.48
																																					5	105	1.49447		5	105	30.5795		5	105	18.9439
																																					5	105	1.43498		5	105	28.9771		5	105	18.9371
																																					5	105	1.50831		5	105	31.1716		5	105	18.0626
																																					5	105	1.42212		5	105	31.0443		5	105	18.7882
																																					5	105	1.57341		5	105	28.3519		5	105	19.3549
																																					5	105	1.54013		5	105	28.4727		5	105	19.2404
																																					5	105	1.3923		5	105	28.5049		5	105	19.7489
																																					5	105	1.50277		5	105	27.8116		5	105	17.2665
																																					5	105	1.45452		5	105	28.011		5	105	18.6245
																																					5	105	1.47082		5	105	31.6009		5	105	17.5656
																																					5	105	1.54564		5	105	30.5139		5	105	18.1969
																																					5	105	1.54166		5	105	27.8981		5	105	18.2999
																																					5	105	1.5152		5	105	31.5512		5	105	17.7127
																																					5	105	1.48945		5	105	32.6821		5	105	18.6725
																																					5	105	1.51383		5	105	32.5626		5	105	18.738
																																					5	105	1.45901		5	105	30.5834		5	105	17.8214
																																					5	105	1.53209		5	105	29.9539		5	105	19.2957
																																					5	105	1.50675		5	105	30.3423		5	105	18.3593
																																					5	105	1.56742		5	105	29.1369		5	105	18.7017
																																					5	105	1.41476		5	105	27.5982		5	105	19.3436
																																					5	105	1.38497		5	105	29.3496		5	105	18.599
																																					5	105	1.36996		5	105	31.4368		5	105	18.9427
																																					5	105	1.47537		5	105	30.4992		5	105	19.2365
																																					5	105	1.49854		5	105	28.9577		5	105	18.5223
																																					5	105	1.56979		5	105	28.3561		5	105	19.5333
																																					5	105	1.53759		5	105	29.8704		5	105	18.0448
																																					5	105	1.48527		5	105	30.6043		5	105	18.7806
																																					5	105	1.55896		5	105	27.8593		5	105	19.4282
																																					5	105	1.4501		5	105	31.5493		5	105	18.4543
																																					5	105	1.40929		5	105	32.8238		5	105	18.5962
																																					5	105	1.38687		5	105	30.4525		5	105	18.2577
																																					5	105	1.38954		5	105	32.0989		5	105	18.1946
																																					5	105	1.44536		5	105	29.802		5	105	19.0299
																																					5	105	1.53711		5	105	32.0229		5	105	19.0161
																																					5	105	1.44896		5	105	30.3077		5	105	18.9471
																																					5	105	1.45373		5	105	29.3201		5	105	18.0791
																																					5	105	1.4364		5	105	31.8119		5	105	19.2333
																																					5	105	1.44297		5	105	29.9435		5	105	19.7818
																																					5	105	1.57181		5	105	26.7469		5	105	17.0945
																																					5	105	1.48258		5	105	32.3995		5	105	19.5123
																																					5	105	1.4813		5	105	29.9035		5	105	18.5409
																																					5	105	1.47593		5	105	30.7794		5	105	18.7624
																																					5	105	1.48878		5	105	29.6115		5	105	18.6991
																																					5	105	1.52652		5	105	27.5864		5	105	18.1648
																																					5	105	1.39631		5	105	28.8398		5	105	18.9573
																																					5	105	1.50038		5	105	31.3522		5	105	18.3719
																																					5	105	1.44119		5	105	30.2946		5	105	18.2188
																																					5	105	1.46307		5	105	31.1593		5	105	18.1536
																																					5	105	1.43956		5	105	31.6322		5	105	18.4946
																																					5	105	1.28317		5	105	30.6267		5	105	18.8822
																																					5	105	1.42252		5	105	31.0002		5	105	18.6097
																																					5	105	1.40005		5	105	30.1031		5	105	18.6934
																																					5	105	1.4947		5	105	29.3512		5	105	18.0196
																																					5	105	1.46084		5	105	29.4371		5	105	18.7404
																																					5	105	1.45665		5	105	31.8358		5	105	19.3148
																																					5	105	1.49626		5	105	30.7514		5	105	19.8675
																																					5	105	1.39507		5	105	33.0088		5	105	19.6962
																																					5	105	1.45181		5	105	30.9448		5	105	17.6308
																																					5	105	1.47551		5	105	31.5383		5	105	17.7882
																																					5	105	1.46254		5	105	31.8596		5	105	17.8929
																																					5	105	1.55367		5	105	30.8044		5	105	18.7415
																																					5	105	1.39568		5	105	30.3595		5	105	19.5139
																																					5	105	1.37831		5	105	27.8369		5	105	19.1322
																																					5	105	1.51044		5	105	31.4036		5	105	18.8911
																																					5	105	1.50095		5	105	31.3659		5	105	18.7585
																																					5	105	1.48624		5	105	31.4231		5	105	17.7428
																																					5	105	1.45348		5	105	30.5526		5	105	19.5586
																																					5	105	1.44803		5	105	28.9025		5	105	18.3307
																																					5	105	1.37993		5	105	30.0871		5	105	19.3201
																																					5	105	1.6285		5	105	31.6765		5	105	19.0689
																																					5	105	1.63184		5	105	32.0338		5	105	19.2864
																																					5	105	1.44803		5	105	28.4007		5	105	16.5428
																																					5	105	1.41477		5	105	29.8337		5	105	18.4979
																																					5	105	1.45004		5	105	29.7707		5	105	19.2236
																																					5	105	1.51289		5	105	29.3144		5	105	19.2829
																																					5	105	1.44176		5	105	31.765		5	105	19.6708
																																					5	105	1.38594		5	105	28.5634		5	105	19.0821
																																					5	105	1.39317		5	105	29.0724		5	105	19.2589
																																					5	105	1.35581		5	105	26.1292		5	105	18.66
																																					5	105	1.34749		5	105	33.2156		5	105	17.779
																																					5	105	1.58035		5	105	28.6222		5	105	19.1152
																																					5	105	1.49065		5	105	31.0902		5	105	18.4966
																																					5	105	1.48434		5	105	32.2375		5	105	18.535
																																					5	105	1.37719		5	105	32.1108		5	105	18.8383
																																					5	105	1.58953		5	105	29.7437		5	105	19.2539
																																					5	105	1.54463		5	105	30.8821		5	105	18.093
																																					5	105	1.67531		5	105	32.8043		5	105	18.3988
																																					5	105	1.38498		5	105	29.7658		5	105	19.1354
																																					5	105	1.47895		5	105	30.3698		5	105	18.7885
																																					5	105	1.42839		5	105	28.9321		5	105	17.4589
																																					5	105	1.45761		5	105	26.216		5	105	19.3927
																																					5	105	1.4098		5	105	31.9611		5	105	19.2892
																																					5	105	1.27492		5	105	29.2798		5	105	17.482
																																					5	105	1.44261		5	105	32.0881		5	105	19.2791
																																					5	105	1.37878		5	105	30.9643		5	105	18.8267
																																					5	105	1.35233		5	105	30.3295		5	105	19.6094
																																					5	105	1.53504		5	105	28.6773		5	105	18.7917
																																					5	105	1.33676		5	105	27.5329		5	105	19.3227
																																					5	105	1.38379		5	105	28.1072		5	105	19.2418
																																					5	105	1.52835		5	105	28.3882		5	105	18.56
																																					5	105	1.48208		5	105	32.287		5	105	19.573
																																					5	105	1.41219		5	105	32.8474		5	105	18.4265
																																					5	105	1.52667		5	105	32.5347		5	105	19.5267
																																					5	105	1.37148		5	105	32.3655		5	105	18.02
																																					5	105	1.45374		5	105	29.1494		5	105	18.6417
																																					5	105	1.4474		5	105	29.494		5	105	19.3497
																																					5	105	1.45051		5	105	30.3651		5	105	18.9649
																																					5	105	1.45527		5	105	30.3502		5	105	19.2141
																																					5	105	1.40796		5	105	28.3422		5	105	18.373
																																					5	105	1.42441		5	105	31.2581		5	105	18.3266
																																					5	105	1.58538		5	105	28.8532		5	105	18.6495
																																					5	105	1.47352		5	105	31.8049		5	105	18.8934
																																					5	105	1.43247		5	105	29.2512		5	105	18.066
																																					5	105	1.29654		5	105	28.1876		5	105	19.549
																																					5	105	1.33192		5	105	30.0704		5	105	18.5139
																																					5	105	1.66603		5	105	30.4164		5	105	19.4229
																																					5	105	1.38483		5	105	31.3303		5	105	19.2886
																																					5	105	1.34667		5	105	31.693		5	105	19.6275
																																					5	105	1.40141		5	105	30.2832		5	105	19.4076
																																					5	105	1.55258		5	105	28.2832		5	105	19.682
																																					5	105	1.36331		5	105	28.3521		5	105	19.2257
																																					5	105	1.37025		5	105	29.4105		5	105	19.3607
																																					5	105	1.49397		5	105	30.4294		5	105	18.7781
																																					5	105	1.38372		5	105	29.9781		5	105	18.9837
																																					5	105	1.40703		5	105	31.1076		5	105	19.1853
																																					5	105	1.50042		5	105	28.9706		5	105	18.8315
																																					5	105	1.56008		5	105	33.109		5	105	19.0569
																																					5	105	1.40002		5	105	34.8705		5	105	19.0132
																																					5	105	1.3886		5	105	30.6819		5	105	18.6809
																																					5	105	1.35657		5	105	33.3797		5	105	19.4551
																																					5	105	1.52891		5	105	31.5532		5	105	19.0971
																																					5	105	1.47105		5	105	31.5128		5	105	18.9879
																																					5	105	1.54361		5	105	30.8405		5	105	17.9457
																																					5	105	1.45637		5	105	32.0564		5	105	19.0294
																																					5	105	1.60755		5	105	30.8033		5	105	19.1882
																																					5	105	1.58573		5	105	31.3054		5	105	19.0832
																																					5	105	1.35718		5	105	31.1713		5	105	19.1509
																																					5	105	1.34741		5	105	30.8174		5	105	19.1181
																																					5	105	1.53289		5	105	27.5165		5	105	19.0199
																																					5	105	1.46536		5	105	29.385		5	105	18.3398
																																					5	105	1.47677		5	105	30.3292		5	105	18.9915
																																					5	105	1.57626		5	105	27.5087		5	105	18.7074
																																					5	105	1.48184		5	105	25.5464		5	105	19.1225
																																					5	105	1.45864		5	105	30.0092		5	105	19.2271
																																					5	105	1.46499		5	105	29.1135		5	105	18.9242
																																					5	105	1.57882		5	105	27.6822		5	105	19.5396
																																					5	105	1.46073		5	105	28.4858		5	105	19.2887
																																					5	105	1.37117		5	105	28.2518		5	105	18.7279
																																					5	105	1.44106		5	105	30.0073		5	105	18.9903
																																					5	105	1.58583		5	105	32.0199		5	105	18.8239
																																					5	105	1.58643		5	105	30.6902		5	105	18.9351
																																					5	105	1.38179		5	105	28.3561		5	105	18.9044
																																					5	105	1.55759		5	105	32.2593		5	105	19.1992
																																					5	105	1.57539		5	105	30.2937		5	105	18.9753
																																					5	105	1.54574		5	105	32.9508		5	105	19.4395
																																					5	105	1.39842		5	105	26.8721		5	105	18.6877
																																					5	105	1.41998		5	105	27.6742		5	105	19.5684
																																					5	105	1.43063		5	105	31.0779		5	105	17.7021
																																					5	105	1.4959		5	105	27.1156		5	105	17.9404
																																					5	105	1.49943		5	105	19.9835		5	105	18.831
																																					5	105	1.47882		5	105	29.8845		5	105	19.161
																																					5	105	1.45362		5	105	29.4425		5	105	19.5944
																																					5	105	1.35847		5	105	29.7121		5	105	18.548
																																					5	105	1.41864		5	105	31.8996		5	105	19.1029
																																					5	105	1.52924		5	105	27.3335		5	105	17.8603
																																					5	105	1.54285		5	105	32.5545		5	105	18.941
																																					5	105	1.50646		5	105	35.5743		5	105	19.507
																																					5	105	1.69914		5	105	32.6805		5	105	18.8372
																																					5	105	1.47824		5	105	30.7842		5	105	19.6597
																																					5	105	1.42447		5	105	27.5461		5	105	18.7293
																																					5	105	1.47343		5	105	30.0552		5	105	19.2027
																																					5	105	1.46179		5	105	30.0405		5	105	18.6205
																																					5	105	1.45709		5	105	33.5232		5	105	19.6882
																																					5	105	1.35885		5	105	33.7148		5	105	19.4613
																																					5	105	1.55346		5	105	32.3028		5	105	18.6145
																																					5	105	1.57507		5	105	31.0387		5	105	18.9271
																																					5	105	1.52423		5	105	31.3256		5	105	17.8063
																																					5	105	1.59018		5	105	31.9657		5	105	19.6146
																																					5	105	1.44634		5	105	29.5563		5	105	18.233
																																					5	105	1.55427		5	105	30.4111		5	105	19.9018
																																					5	105	1.46181		5	105	32.6282		5	105	18.1816
																																					5	105	1.43449		5	105	31.5046		5	105	18.9257
																																					5	105	1.50634		5	105	31.9451		5	105	18.5535
																																					5	105	1.51511		5	105	30.1276		5	105	19.42
																																					5	105	1.35618		5	105	27.5301		5	105	18.3902
																																					5	105	1.47903		5	105	31.1862		5	105	18.4029
																																					5	105	1.47107		5	105	31.1782		5	105	19.1072
																																					5	105	1.46661		5	105	30.2716		5	105	19.2793
																																					5	105	1.58622		5	105	30.2152		5	105	19.2032
																																					5	105	1.53855		5	105	27.9113		5	105	18.1899
																																					5	105	1.4129		5	105	26.9272		5	105	19.6293
																																					5	105	1.52035		5	105	27.3713		5	105	17.6781
																																					5	105	1.36708		5	105	30.3051		5	105	18.416
																																					5	105	1.39899		5	105	29.7253		5	105	19.1559
																																					5	105	1.44605		5	105	29.7569		5	105	18.144
																																					5	105	1.34289		5	105	28.0952		5	105	18.1141
																																					5	105	1.3298		5	105	27.2948		5	105	18.92
																																					5	105	1.45938		5	105	30.6119		5	105	19.0972
																																					5	105	1.47006		5	105	28.3792		5	105	18.6811
																																					5	105	1.5102		5	105	27.5618		5	105	18.4003
																																					5	105	1.45488		5	105	28.5109		5	105	19.1273
																																					5	105	1.48378		5	105	33.1083		5	105	19.1587
																																					5	105	1.43921		5	105	33.0843		5	105	19.609
																																					5	105	1.37701		5	105	30.4454		5	105	17.9851
																																					5	105	1.36465		5	105	28.6974		5	105	19.7757
																																					5	105	1.42468		5	105	28.4339		5	105	19.4621
																																					5	105	1.44912		5	105	28.3508		5	105	18.2993
																																					5	105	1.37213		5	105	30.2091		5	105	19.2239
																																					5	105	1.37808		5	105	34.04		5	105	18.7641
																																					5	105	1.48647		5	105	32.5833		5	105	19.1912
																																					5	105	1.38216		5	105	33.0183		5	105	18.472
																																					5	105	1.45745		5	105	30.5627		5	105	18.4849
																																					5	105	1.38006		5	105	30.4933		5	105	18.7921
																																					5	105	1.40624		5	105	31.5596		5	105	18.93
																																					5	105	1.38947		5	105	29.3628		5	105	17.8541
																																					5	105	1.45352		5	105	31.2768		5	105	19.6188
																																					5	105	1.42273		5	105	28.882		5	105	19.2788
[truncated: 973,853+ more rows]

## Sheet: Fig. 4
	Fig. 4a (σ)			Fig. 4a (P)			Fig. 4a (K)			Fig. 4b (σ)			Fig. 4b (P)			Fig. 4b (K)			Fig. 4c			Fig. 4d			Fig. 4e			Fig. 4f			Fig. 4g (σ)			Fig. 4h (σ)
	Actual value	Predicted value		Actual value	Predicted value		Actual value	Predicted value		Actual value	Predicted value		Actual value	Predicted value		Actual value	Predicted value		Actual value	Predicted value		Actual value	Predicted value		Actual value	Predicted value		Actual value	Predicted value		Actual value	Predicted value		Actual value	Predicted value
	7.98751	8.03501		22.6594	22.2751		2.66583	2.59902		1.42025	1.42472		30.4383	30.2867		20.2261	19.9094		4.65103	5.52645		17.5415	15.4311		1.00486	0.931269		9.33	9.05		2.21	2.24226		2.21	2.29803
	8.396	8.92616		20.2016	20.9709		1.57034	1.53797		1.47245	1.44246		30.245	30.1396		18.7678	18.6891		14.6927	12.7013		26.4357	25.141		0.945926	0.878106		9.07	10.28		3.57	3.26493		3.57	3.53568
	5.00709	4.36004		22.5659	26.5017		4.97365	4.90575		1.53415	1.49996		30.0791	30.016		17.7462	17.6904		2.38661	2.65509		19.2907	20.1806		2.16217	2.24516		9.96	8.93		3.94	3.37623		3.94	3.83947
	10.7529	9.98798		23.4984	19.7403		1.89337	1.87992		1.60507	1.56976		29.8857	29.8547		16.7627	16.7553		5.36322	5.17751		27.2228	27.2384		17.4086	16.9837		9.18	9.61		5.53	4.56585		5.53	5.1874
	7.11435	7.8342		23.8377	22.4218		2.32611	2.33847		1.68466	1.65266		29.6666	29.6472		15.8177	15.8585		10.5798	11.8703		19.9956	18.626		1.33076	1.14569		9.74	9.35		13.95	21.9445		13.95	18.0064
	13.86	20.0962		4.85648	9.41934		0.0114425	-0.0724906		1.77225	1.74151		29.4241	29.4294		14.9113	14.9202		4.46827	5.08663		11.9306	12.3557		0.476032	0.395885		9.71	10.17		2.43	2.24226		2.43	2.29803
	4.64772	4.68184		23.6952	24.7655		4.38953	3.94127		1.86715	1.84238		29.1609	29.1345		14.0437	14.0815		11.3649	14.25		27.1564	29.4406		0.652756	0.653229		9.6	8.82		5.62	7.58025		5.62	6.88595
	2.34132	2.2601		28.8095	30.0546		13.5581	13.5146		1.96869	1.94495		28.8793	28.8272		13.2149	13.2618		8.77735	9.53139		16.853	18.2281		1.78738	1.57262		9.64	10.29		18.74	16.1508		18.74	17.4296
	2.81644	2.69283		28.3107	28.4637		9.89676	10.2084		2.07627	2.0479		28.5817	28.5266		12.4248	12.4455		9.72124	10.398		21.7547	23.2036		0.0810797	0.0846617		9.83	9.4		8.58	7.58025		8.58	6.88595
	12.9338	14.6798		14.28	14.1301		0.652437	0.496776		2.18932	2.15158		28.2702	28.2426		11.6734	11.7075		4.05343	4.20292		15.5343	13.963		0.271456	0.199444
	12.7045	11.5749		16.6651	17.8037		1.20814	1.35509		2.30727	2.26484		28.0607	27.9604		10.9702	10.9789		11.3959	11.9157		19.138	17.5178		1.23769	1.37073					Fig. 4g (P)			Fig. 4h (P)
	8.20582	8.6879		18.2238	21.3321		2.8047	2.86031		2.42223	2.38143		27.7113	27.6791		10.2116	10.236		7.10304	6.94865		32.7999	29.1589		5.36339	5.65125					Actual value	Predicted value		Actual value	Predicted value
	2.75146	3.30266		25.9787	27.2913		7.25532	7.45178		2.54086	2.51011		27.4673	27.3969		9.4987	9.51542		10.4626	13.2903		30.0355	29.7876		2.08612	2.04659					22.98	28.4338		22.98	27.8088
	2.89278	2.81227		29.3081	27.4046		9.00212	8.86546		2.66251	2.63595		27.216	27.1128		8.81966	8.8211		6.02517	6.02913		24.7969	22.9557		3.50538	3.37125					26.38	31.6983		26.38	28.231
	9.0262	8.26867		22.008	21.9698		3.05641	2.91151		2.78652	2.76415		26.9587	26.8412		8.17217	8.16578		6.28135	6.57839		28.0507	24.9793		3.24276	3.249					30.3	23.1019		30.03	26.7105
	19.8944	17.8778		11.679	11.25		0.0890618	0.0588674		2.91225	2.89436		26.6966	26.5802		7.55376	7.54402		13.8063	12.9999		33.2716	28.805		14.0839	15.1719					21.18	28.4358		21.18	24.491
	17.8683	18.8211		10.0532	10.6381		0.0542229	-0.00746179		3.03919	3.02396		26.4306	26.3218		6.9619	6.93522		4.56192	4.61309		25.0861	24.6647		0.00676204	-0.0573026					7.52	10.3024		7.52	8.41826
	3.89989	4.14268		28.5754	28.1308		6.36035	6.86665		3.16687	3.14905		26.1615	26.0555		6.39418	6.35713		6.08581	5.64038		24.9943	27.168		0.295069	0.253408					31.46	28.4338		31.46	27.8088
	5.1072	5.48686		28.2347	26.0099		6.01804	5.96854		3.29491	3.2613		25.8899	25.7853		5.84831	5.84529		4.32918	4.42098		18.1462	16.5786		7.28706	7.68251					23.65	20.2673		23.65	23.4268
	1.60898	1.67671		30.9015	30.0144		16.4268	16.6589		3.42297	3.39679		25.6164	25.5057		5.32221	5.31073		4.56623	4.24199		24.6798	26.8691		15.2321	15.4095					9.12	11.4594		9.12	9.99644
	16.998	17.7607		12.3297	10.6057		-0.0104105	-0.027974		3.55064	3.55822		25.3656	25.2235		4.72126	4.80643		6.40849	6.00904		26.9284	26.4491		10.2637	10.1426					24.71	20.2673		24.71	23.4268
	10.4496	11.1441		18.2844	18.3881		1.3078	1.3792		1.58247	1.58267		30.3146	30.2336		18.5482	18.3955		6.53613	6.98077		31.0011	29.8413		5.56567	5.72364
	4.61012	5.04126		29.8087	26.7607		6.19146	6.08293		1.6106	1.5929		30.2068	30.1614		17.9233	17.9234		2.59849	2.43202		24.7994	23.862		3.26845	3.52924
	8.09284	7.67604		22.1474	22.0766		1.75966	1.77612		1.6669	1.65038		30.0462	30.0434		17.0303	16.9465		6.80133	6.9306		26.2947	22.3628		0.924402	0.94598					Fig. 4g (K)			Fig. 4h (K)
	2.0891	2.08401		25.7138	28.4529		12.4772	12.2204		1.73789	1.72618		29.8498	29.8632		16.0985	16.0774		2.75414	2.77687		24.7778	30.1206		0.921634	0.881367					Actual value	Predicted value		Actual value	Predicted value
	14.1633	11.7457		18.2438	17.8808		0.803963	0.748683		1.81976	1.80907		29.6239	29.6558		15.1807	15.1805		11.8717	12.9999		16.4708	16.4043		5.67183	5.49939					10.76	11.5031		10.76	10.7778
	8.01635	8.49274		20.213	21.2223		1.5014	1.4651		1.91075	1.89826		29.3727	29.4108		14.2914	14.3266		3.11965	3.32387		23.6591	22.8764		3.67338	4.12861					8.36	7.61521		8.36	8.377
	12.8744	14.2849		13.1507	13.4154		0.567943	0.60794		2.00965	2.00083		29.0999	29.1035		13.4361	13.5069		5.56384	5.95117		20.6863	23.4182		2.54989	2.64595					4.34	4.88529		4.34	4.75609
	18.9133	17.5533		12.8621	11.0695		0.0497756	0.0157481		2.11551	2.10341		28.8091	28.7962		12.6171	12.6872		9.69916	9.36529		29.2637	27.6115		8.73291	9.22879					3.64	3.52714		3.64	3.85139
	2.10468	2.08401		28.2696	28.4529		12.8384	12.2204		2.22756	2.2139		28.5038	28.4871		11.8352	11.8835		2.34511	2.31451		32.3529	26.9278		13.4251	13.6794					0.013	0.0102501		0.013	0
	6.33388	6.4233		23.5737	23.4409		2.42142	2.44423		2.34495	2.32524		28.19	28.1735		11.0888	11.114		9.61008	9.29336		22.3435	20.4885		0.995781	0.900069					10.71	11.5031		10.71	10.7778
	5.00332	5.0009		25.5594	24.7809		4.03203	3.76346		2.46601	2.43567		27.8844	27.8625		10.367	10.3897		6.26578	7.21669		14.8064	15.6752		7.63319	8.12591					1.95	1.96695		1.95	1.98614
	10.581	12.7464		18.0908	16.5105		1.08259	0.92885		2.58861	2.57509		27.6097	27.5583		9.65394	9.70467		12.9204	12.4064		27.4464	30.1485		3.30344	3.37819					0.04	0.0411827		0.04	0
	14.9219	16.4414		14.6964	12.9778		0.2215	0.227055		2.71359	2.71009		27.3468	27.2745		8.96359	8.99422		2.89645	2.65509		18.3418	19.125		0.0159465	-0.0321988					1.95	1.96695		1.95	1.98614
	4.17641	4.53026		26.7463	24.7436		3.76567	4.00125		2.84133	2.83593		27.0823	26.9905		8.30488	8.2999		1.57897	1.5073		13.4318	11.6135		0.506635	0.509683
	9.11265	17.4418		12.1579	12.0493		0.102306	0.102491		2.97137	2.97144		26.8142	26.7256		7.67786	7.63371		5.00658	5.18398		10.5289	11.199		1.53482	1.65789
	3.32246	3.18917		29.1846	26.5201		7.40843	7.05495		3.10319	3.0991		26.5428	26.4585		7.08061	7.03498		11.0828	12.1894		24.8831	24.0962		0.716763	0.697841
	10.9332	12.074		16.3864	17.4646		0.88163	0.889124		3.23644	3.21507		26.2686	26.189		6.51107	6.51562		14.4868	17.2383		20.4848	21.0452		9.24627	9.16384
	4.41993	3.73832		23.9301	25.7665		5.79018	5.50571		3.37118	3.339		25.9925	25.9123		5.96791	5.98943		18.3516	17.9687		27.4192	28.6375		0.306238	0.275489
	18.9422	16.5953		17.084	12.8811		0.221008	0.201649		3.50837	3.49275		25.7151	25.6227		5.45209	5.45476		5.06705	4.75478		18.9397	19.1632		1.56962	1.69446
	10.2857	10.7158		20.3076	19.016		1.17538	1.16966		3.65225	3.63567		25.4381	25.3384		4.97346	4.98721		14.8257	16.8604		8.83675	10.1552		2.54138	2.55862
	8.59289	8.91157		19.4252	21.1529		2.289	2.14226		3.82201	3.81775		25.1674	25.0592		4.58224	4.56948		2.07606	2.43721		17.6403	18.8038		0.599026	0.620923
	3.42465	3.30266		32.4919	27.2913		7.692	7.45178		1.75093	1.7438		30.2479	30.2035		17.2857	17.1974		3.74676	3.66338		18.3538	20.4885		3.92353	4.28071
	22.9871	17.5771		13.3007	11.6884		0.109647	0.0819479		1.77291	1.7399		30.1488	30.1395		16.7873	16.805		3.69161	3.98143		11.0162	12.7315		1.63906	1.57065
	12.7673	13.8322		13.9216	11.9788		0.414218	0.402966		1.82238	1.79722		29.9952	30.0327		16.062	16.0204		5.02048	4.75478		23.0544	23.8757		8.83756	9.16384
	1.91576	1.75984		28.8163	30.117		17.1416	16.5879		1.89114	1.87845		29.7985	29.8364		15.2393	15.1962		3.23541	3.16824		11.5883	13.4768		0.759116	0.760652
	7.69752	8.06003		21.8216	22.003		3.72152	3.66906		1.9739	1.96096		29.5675	29.6334		14.3906	14.3273		15.923	14.7851		33.2483	29.6178		5.16117	5.6179
	2.64691	2.50544		27.4775	28.5807		11.5137	11.0082		2.06749	2.05535		29.3089	29.3451		13.5476	13.5636		1.49664	1.5073		13.5881	13.1429		6.22389	6.20479
	2.93384	2.58132		27.0716	28.782		11.0253	10.899		2.16989	2.1597		29.0282	29.0449		12.725	12.7684		4.65236	4.36476		31.45	28.9593		17.6562	17.1863
	3.54211	3.27152		23.5349	26.6526		7.41803	7.06031		2.27968	2.27438		28.7307	28.7401		11.9303	11.9494		2.51594	2.46657		32.9196	29.048		7.07399	6.8585
	1.62545	1.52682		31.4118	29.99		18.5123	17.3911		2.39588	2.39751		28.4216	28.4269		11.1668	11.1903		8.51829	8.44282		16.4989	19.5697		0.481981	0.522116
	1.62161	1.6186		30.7758	30.1348		18.9236	17.6277		2.51754	2.51244		28.108	28.102		10.4342	10.4703		4.55488	5.34458		14.2552	16.3268		0.292037	0.275489
	8.50924	8.31159		21.6218	21.3849		3.6375	3.9086		2.64354	2.62902		27.8006	27.7786		9.72814	9.73788		16.0409	16.3302		26.1802	26.8607		4.77536	5.49939
	20.3264	17.5771		12.2187	11.6884		0.143748	0.0819479		2.77288	2.77018		27.5069	27.4749		9.04489	9.05535		4.59639	3.96703		13.4813	15.9131		1.98986	2.104
	6.54564	6.19645		24.2476	24.5874		3.50573	3.48573		2.90525	2.90369		27.2229	27.1685		8.38771	8.37564		9.84548	10.8426		24.3187	23.0029		1.46965	1.4643
	12.8033	13.2128		15.2897	16.08		0.847366	0.739846		3.04045	3.037		26.9419	26.8565		7.7609	7.71933		10.5937	10.8045		27.2458	28.7452		5.73269	5.92333
	10.2406	10.1426		19.7056	19.3052		1.93341	2.03536		3.17809	3.15467		26.6609	26.5847		7.16539	7.18553		2.25363	2.43721		12.0881	10.2345		4.74341	4.79769
	5.89511	7.43046		22.508	22.9205		4.31313	4.02896		3.31782	3.28743		26.3791	26.311		6.60035	6.62793		1.73374	1.80053		13.7525	14.1192		0.0360895	0.00868576
	8.58641	8.06003		22.515	22.003		3.47736	3.66906		3.45974	3.44068		26.0967	26.023		6.06497	6.08473		8.35165	7.56867		25.583	26.4454		4.70244	4.47545
	7.89928	8.70304		20.5927	21.1336		1.40805	1.50951		3.60481	3.5937		25.8142	25.7344		5.56012	5.55609		4.32982	4.28071		31.5941	30.0305		1.90306	1.87974
	2.61949	2.55362		29.1449	27.3272		9.5645	9.32589		3.75567	3.73531		25.5324	25.4514		5.09086	5.09812		12.3293	11.0825		17.4924	14.8508		1.53915	1.63077
	10.5338	11.5463		13.1374	15.9504		1.81276	1.87603		3.91836	3.91982		25.2529	25.1709		4.67152	4.65261		15.945	14.8066		28.8389	23.8757		0.823163	0.798277
	4.86188	5.15251		22.829	26.2873		5.3379	5.13464		4.10377	4.09807		24.9789	24.8913		4.32979	4.31628		13.1613	13.8513		22.6892	23.8872		8.62004	8.58597
	14.9102	17.3194		12.8156	11.5654		0.0894151	0.106985		1.92611	1.90587		30.1813	30.1699		16.0412	16.0026		5.47298	5.81208		15.6405	14.9957		9.67563	9.95899
	7.75087	7.21007		18.8416	23.3656		3.34893	3.18499		1.94703	1.89943		30.0851	30.1083		15.5909	15.6222		2.27181	2.54715		28.1314	24.2423		0.746269	0.700412
	9.18836	9.52343		19.5208	20.2054		2.2299	2.32637		1.99415	1.94741		29.9329	29.9932		14.9736	15.0405		7.56404	7.43577		28.8591	28.7549		6.71944	6.20479
	15.524	14.751		12.2544	12.7294		0.39862	0.431652		2.06235	2.02993		29.7332	29.8026		14.2542	14.275		5.04156	4.76916		24.5391	24.4918		5.8313	6.01034
	2.47549	2.55043		26.7491	28.0251		11.0758	10.2618		2.14661	2.11768		29.4957	29.56		13.4867	13.4969		18.4687	17.2331		25.473	24.5359		4.79259	5.25547
	1.91616	1.90814		32.2877	29.7876		14.9977	14.9374		2.24306	2.22296		29.229	29.2691		12.7048	12.731		12.1363	13.5737		22.0234	25.3524		0.994182	1.0062
	4.68303	4.70957		28.436	24.4557		4.03312	3.71728		2.34899	2.35054		28.9406	28.9811		11.9283	11.9477		2.28796	2.27929		28.438	26.8607		6.98508	7.38177
	7.58377	8.03501		26.2812	22.2751		2.67483	2.59902		2.46263	2.46859		28.6367	28.6591		11.1689	11.2105		11.6972	10.4458		23.5444	21.2802		0.881948	0.878106
	6.17931	6.10002		20.7538	24.1242		2.85883	2.83953		2.58295	2.58337		28.3233	28.334		10.4338	10.4938		2.15638	2.31451		20.5797	25.7515		0.0780558	0.0312803
	1.40836	1.52682		32.2308	29.99		17.9599	17.3911		2.70922	2.69883		28.0064	28.0097		9.72647	9.76238		5.38151	4.50789		22.1371	21.644		1.84411	1.83162
	9.61052	15.0455		14.1749	14.4207		0.361457	0.334226		2.84081	2.82201		27.6923	27.6916		9.04802	9.04337		8.78663	8.5965		24.1694	25.1375		2.37514	2.18284
	1.92145	2.08807		28.2901	29.2724		13.1397	13.3322		2.97706	2.95182		27.3849	27.3761		8.39874	8.40771		5.07768	4.61309		17.8306	19.1632		5.12674	6.01034
	7.9097	7.3055		19.5652	22.6137		2.03194	2.05511		3.11734	3.07311		27.0841	27.0458		7.77995	7.81902		2.3311	2.40654		28.6727	29.144		4.03563	4.42668
	17.1604	17.5986		10.7904	11.4077		0.106883	0.0829263		3.26097	3.22284		26.7874	26.7255		7.19288	7.22157		2.71514	2.41797		17.8397	15.5713		7.46144	7.0362
	2.30024	2.0913		32.3716	30.0372		14.9084	14.2619		3.40732	3.38739		26.4934	26.4094		6.63752	6.67596		5.43488	5.08663		30.5384	28.0819		5.07088	4.86443
	8.27842	7.82461		24.8899	22.5465		3.19806	2.87715		3.55607	3.54458		26.2012	26.1206		6.1132	6.13803		2.75272	2.77687		26.8057	27.0273		2.42203	2.52343
	19.3681	18.7436		8.77561	10.4595		0.0304939	-0.0140281		3.70764	3.69611		25.9108	25.8327		5.61992	5.61863		14.7525	12.7344		14.9582	14.0857		1.07688	1.09621
	8.9013	8.48059		22.7122	21.6536		2.07313	2.14063		3.86355	3.84829		25.6225	25.5498		5.15978	5.15916		14.6319	17.2331		24.9376	22.1681		2.85181	2.82778
	11.766	11.4297		17.4192	17.5197		1.56256	1.59849		4.02692	4.03277		25.3364	25.2687		4.73865	4.709		3.37208	3.31606		20.4921	24.7554		0.579629	0.503681
	6.72861	6.04768		28.0703	25.094		5.80535	5.50284		4.20274	4.21649		25.0535	24.9892		4.36738	4.34731		7.27161	7.54586		22.608	26.2076		5.99434	6.00857
	1.92695	2.08401		26.0966	28.4529		12.4453	12.2204		4.39676	4.38653		24.7749	24.7096		4.05943	4.03007		14.1068	12.2113		13.0857	11.339		5.34132	5.50586
	1.50411	1.43006		35.1955	30.2511		20.7823	19.568		2.1085	2.0742		30.1135	30.1229		14.8168	14.8449		2.02044	2.05884		14.6235	16.2957		2.88255	3.00514
	16.1486	16.3316		10.5541	11.5702		0.172756	0.123236		2.1307	2.07613		30.0176	30.0589		14.3893	14.4479		11.4139	12.4644		16.5596	16.4539		3.74149	3.85561
	14.0178	11.8773		19.2285	17.7323		0.888557	0.82878		2.17934	2.11566		29.8612	29.9235		13.8403	13.94		10.1787	10.2905		14.7581	15.2118		3.77717	4.12638
	7.88424	9.11263		20.8639	20.848		2.5985	2.3721		2.25008	2.18711		29.6534	29.7351		13.203	13.23		1.9649	2.06071		16.2758	14.9751		2.58197	2.63586
	11.8866	11.1602		17.7577	17.7076		1.93954	1.74964		2.33789	2.31506		29.4055	29.4595		12.5117	12.5186		16.6528	18.0532		17.0836	15.501		0.47112	0.368946
	16.4684	16.6536		11.9549	11.4396		0.133782	0.0977352		2.43837	2.43476		29.1282	29.1634		11.7938	11.7883		15.3903	13.7227		20.4402	19.1534		0.191829	0.1621
	13.203	14.6462		14.0219	14.4901		0.541261	0.491366		2.54836	2.5473		28.8305	28.8591		11.0689	11.0917		5.46912	6.09857		33.2434	30.0165		5.70231	6.00857
	9.98567	11.6124		20.0364	18.0118		1.03163	0.924324		2.66595	2.65749		28.5194	28.5424		10.351	10.4097		5.48009	5.65738		14.7184	15.5074		0.0788008	0.00868576
	7.24405	7.4843		21.5538	22.3448		1.93564	1.90323		2.79031	2.77259		28.2004	28.2193		9.6508	9.68845		4.52755	4.40683		34.7351	29.9327		3.8806	4.03163
	10.9371	11.0702		18.7372	18.5796		0.970327	0.871786		2.92125	2.88161		27.8781	27.8887		8.97615	9.00703		7.9835	7.11106		31.2392	30.018		1.12157	1.12663
	2.72048	2.95263		29.5585	29.6641		9.32605	9.76496		3.05868	3.01461		27.5563	27.5505		8.33238	8.38927		1.47763	1.44935		14.4351	14.3692		6.56898	6.64706
	4.09355	4.26529		26.065	24.9265		3.98341	4.27121		3.20225	3.1617		27.2374	27.215		7.72246	7.76082		5.47181	6.22277		15.4008	12.6146		1.30565	1.42042
	4.20615	4.01428		30.8758	26.4408		5.80538	5.48862		3.35108	3.312		26.9226	26.8778		7.14733	7.10923		10.7814	16.5281		12.1584	12.8551		1.45461	1.69446
	2.14705	2.0913		30.1774	30.0372		14.637	14.2619		3.50396	3.47817		26.612	26.5575		6.60626	6.60065		6.20926	5.54075		31.3518	29.5189		3.04876	2.8821
	6.20617	6.6085		23.5889	24.1781		5.17674	5.03714		3.65976	3.64285		26.3057	26.2386		6.09762	6.09989		6.70486	6.75126		23.6577	22.6064		1.68268	1.83995
	14.5736	13.7564		14.0946	14.1736		0.742617	0.781721		3.81792	3.80633		26.0038	25.9279		5.61994	5.63704		4.63665	5.15495		13.8143	12.3812		4.1823	4.04942
	4.5323	4.37217		21.8832	27.8487		6.5652	6.91876		3.97889	3.96444		25.7062	25.6454		5.17314	5.18169		16.7083	14.9753		28.7715	28.8394		6.28295	6.39267
	6.2033	6.76965		18.8921	22.8996		2.24632	2.11226		4.14435	4.14771		25.4128	25.3645		4.75935	4.73536		12.3499	11.7583		20.3989	20.77		2.36843	2.35772
	1.6165	1.84063		29.6613	29.6079		15.3796	14.9181		4.31738	4.32174		25.1231	25.0848		4.38351	4.38054		6.98894	6.77471		29.932	29.048		4.80577	4.89365
	6.12069	5.65079		20.465	24.8245		3.13301	3.1367		4.50197	4.48666		24.8367	24.805		4.05286	4.07241		7.43402	8.67288		14.5742	12.902		7.59604	7.34469
	13.4029	12.588		17.0492	16.2967		1.00033	1.14804		4.70183	4.65845		24.5535	24.5226		3.77446	3.78012		13.187	12.206		20.1196	19.5697		1.01186	0.949947
	9.6558	9.78129		20.3573	20.0069		1.2486	1.25694		2.29861	2.25302		30.0436	30.0719		13.6145	13.6569		8.01202	11.0142		24.4929	27.2622		3.80667	3.9704
	1.99621	2.0913		27.9796	30.0372		13.8599	14.2619		2.32398	2.25284		29.9451	30.0095		13.2001	13.2736		2.31302	2.25283		19.2702	19.3521		4.88429	5.15692
	9.38387	10.7158		16.3049	19.016		1.31781	1.16966		2.37772	2.31604		29.7782	29.8509		12.6988	12.7576		11.9988	11.9183		17.4632	16.0626		1.10746	1.24352
	10.8863	10.5489		20.0327	18.6262		2.08628	1.99831		2.45471	2.41929		29.5554	29.6173		12.1265	12.1769		3.8476	4.83908		21.6405	21.4179		5.56021	6.09045
	11.5459	10.4969		15.275	17.7196		2.61158	2.51397		2.54894	2.52787		29.2914	29.3318		11.5023	11.5529		10.1345	10.5462		22.3245	22.9557		2.27266	2.2102
	17.5422	15.5946		11.7149	11.4873		0.01624	0.160677		2.65525	2.63578		28.9997	29.0389		10.8451	10.8888		9.20797	10.4112		10.0869	10.8291		5.203	4.86443
	14.6487	14.859		15.2332	14.5527		0.389228	0.383839		2.77008	2.74426		28.6906	28.7282		10.1714	10.2276		19.4416	15.7174		20.4617	24.7883		7.24587	7.38177
	6.17291	5.85991		30.0107	24.3264		3.0249	2.97461		2.89164	2.85833		28.3713	28.4085		9.49605	9.57146		10.0189	10.398		27.3497	26.2076		0.462265	0.43326
	12.4077	12.0249		15.2141	16.6545		1.38819	1.39586		3.01963	2.98454		28.0463	28.0571		8.83262	8.90684		5.69367	5.95117		30.6535	29.1114		3.02188	3.249
	2.9651	2.89611		27.4981	28.3229		9.55235	9.39298		3.1548	3.11143		27.7183	27.7046		8.19335	8.23754		9.4824	9.75199		14.5463	15.1654		0.0795165	0.0529384
	3.60996	3.38824		24.2881	25.8435		5.80218	5.85474		3.29803	3.26122		27.389	27.3705		7.58802	7.61471		10.0616	10.9081		31.8319	28.0819		4.32747	4.16888
	8.36682	7.19011		21.1414	23.2587		4.34025	4.64662		3.4494	3.40814		27.0599	27.0313		7.02213	7.03385		4.30117	4.71161		27.3874	25.331		0.135785	0.114206
	19.5265	16.742		9.36705	12.7704		0.147593	0.153148		3.60767	3.56588		26.7327	26.6949		6.49615	6.48599		3.07585	2.86066		11.7012	12.742		2.75528	3.00514
	12.3193	12.5013		17.0017	16.7138		1.08289	1.03075		3.77073	3.73232		26.4095	26.3751		6.00692	5.97866		3.98197	4.17121		26.2071	21.644		0.076281	0.0312803
	13.0715	14.0125		15.2919	14.9208		0.618021	0.632236		3.93658	3.90128		26.0919	26.059		5.55032	5.5352		2.22527	2.03227		14.459	13.4768		10.3983	10.3809
	3.05836	3.13621		29.3689	28.1321		8.62336	8.58459		4.10408	4.07515		25.7812	25.7425		5.12329	5.13605		2.82778	2.85287		17.1095	23.3121		2.84512	2.98263
	10.7652	11.5678		18.0932	18.0662		0.815274	0.813017		4.27343	4.25929		25.4776	25.4439		4.72498	4.7298		2.36771	2.25412		27.0577	29.8392		3.09626	2.8893
	12.0637	11.0216		15.6104	16.835		2.08726	2.195		4.44635	4.4374		25.1806	25.1416		4.35702	4.37668		10.3692	11.6884		8.57626	11.3645		0.100178	0.0667291
	4.85849	4.30879		29.5541	27.7208		6.74507	6.52357		4.62592	4.63053		24.8887	24.8355		4.02331	4.02536		12.7826	11.5314		23.483	26.194		1.84833	1.69185
	4.30178	4.53026		24.5031	24.7436		3.56668	4.00125		4.81598	4.82065		24.6002	24.5348		3.72902	3.70653		5.03284	5.27779		22.3439	22.0678		11.2928	12.146
	3.21131	3.05882		27.1754	27.4698		8.3622	8.21825		5.01987	5.00474		24.3133	24.2448		3.47863	3.45272		2.36988	2.52242		11.6734	11.199		4.26747	4.43429
	8.06431	8.06463		23.204	21.5412		1.5717	1.52782		2.49692	2.43291		29.9704	30.0205		12.4366	12.4657		5.57543	5.33844		21.2269	18.9128		12.1204	11.9118
	13.7937	15.0647		13.4265	12.6002		0.450018	0.375329		2.5277	2.47105		29.8653	29.9447		12.0322	12.0813		6.65222	6.66356		28.803	26.5565		7.07645	7.00334
	15.9052	16.4823		11.5751	12.3612		0.172089	0.222044		2.59082	2.55129		29.6792	29.7551		11.57	11.6191		22.2631	16.5281		15.3792	16.5118		7.85415	7.34469
	11.2471	11.0216		14.9582	16.835		2.40857	2.195		2.67853	2.64463		29.432	29.4797		11.053	11.1503		10.1937	12.1894		12.7078	13.5632		5.12911	5.1487
	5.88515	4.96509		27.32	25.4293		4.03299	3.89982		2.78264	2.74814		29.1447	29.1971		10.4883	10.577		4.35164	3.86968		19.1933	23.7383		7.91579	7.77199
	13.7446	12.3182		14.6987	14.8984		1.6274	1.36543		2.89686	2.86422		28.8342	28.8934		9.88636	9.96802		6.53162	6.57839		25.6386	24.6968		1.83748	1.75182
	11.1151	11.3899		16.5421	18.2516		0.997537	0.877351		3.01732	2.98266		28.5118	28.5537		9.26021	9.36348		2.42108	3.11645		25.6271	25.141		0.27832	0.308649
	2.15541	2.22319		25.9169	29.6637		12.1375	13.013		3.1425	3.10154		28.1842	28.2145		8.62426	8.74935		3.00583	3.51933		25.5779	25.835		3.15016	3.23355
	3.7057	4.06548		32.3108	27.8539		6.88274	6.84114		3.27302	3.22766		27.8543	27.8644		7.99459	8.10352		3.23046	3.06747		15.6389	15.2118		0.0960818	0.0740289
	5.86122	6.06264		24.4768	24.0044		2.88715	2.77855		3.4112	3.3661		27.5223	27.5102		7.38863	7.44366		9.98837	9.92011		32.6013	30.1342		5.64615	5.13888
	11.0889	12.2401		21.7238	16.9275		1.16199	1.17506		3.55973	3.52422		27.187	27.1635		6.82226	6.88706		14.9023	13.9743		18.747	18.0108		3.51245	3.61663
	11.2582	8.49274		23.3737	21.2223		1.52544	1.4651		3.71956	3.6775		26.8484	26.8114		6.30433	6.33646		2.6372	2.52741		16.1789	17.2151		3.28204	3.55913
	14.9701	13.7564		14.6395	14.1736		0.910988	0.781721		3.88868	3.84804		26.5092	26.4651		5.83358	5.81422		21.3939	18.1089		23.3273	25.0483		0.435847	0.384398
	7.31226	7.45174		23.5982	22.1253		1.77684	1.73603		4.06327	4.01575		26.1738	26.14		5.4023	5.41435		1.6377	1.75005		25.0441	25.2167		0.451602	0.368946
	10.6	16.0421		16.3266	13.4915		0.229436	0.203805		4.23983	4.19239		25.8458	25.7994		5.00237	4.9901		4.28362	3.9135		20.7259	20.5686		7.40743	6.71213
	3.72228	3.59044		25.9232	26.0519		6.48042	6.00386		4.41637	4.40985		25.5276	25.4655		4.62857	4.61472		4.12944	4.17532		16.2249	16.0733		-0.0192316	-0.0677453
	21.7798	17.5771		10.7038	11.6884		0.108801	0.0819479		4.59272	4.59972		25.2197	25.1529		4.27917	4.29997		13.9291	14.25		29.2357	27.168		7.3072	7.38177
	4.10872	4.01428		24.0982	26.4408		5.3677	5.48862		4.77058	4.79288		24.9212	24.8475		3.95539	3.95029		11.5957	11.5314		13.1351	13.4768		14.2847	13.6794
	13.7111	13.5188		14.1794	13.1779		0.65041	0.693948		4.95334	4.98286		24.6297	24.547		3.66066	3.63293		3.10875	3.28177		23.3532	22.3367		3.36326	3.43896
	18.9202	17.8778		13.7356	11.25		0.0813667	0.0588674		5.14561	5.16694		24.3414	24.257		3.39953	3.37912		7.44195	7.24706		17.5694	16.5786		1.91343	1.95621
	9.06855	9.75641		19.8572	19.9854		2.26497	2.09812		5.35176	5.35103		24.0527	23.967		3.17599	3.12531		15.0033	15.6696		21.3358	20.8306		0.333002	0.344713
	1.51549	1.67671		31.593	30.0144		17.1441	16.6589		2.70385	2.62723		29.8927	29.9602		11.2851	11.3151		3.66602	3.68236		25.6768	27.9111		0.731497	0.764047
	11.0761	10.562		17.8317	19.0728		0.958201	0.927361		2.74342	2.69531		29.774	29.8535		10.8924	10.9578		8.29212	9.05262		15.979	15.3264		6.70907	6.8585
	24.758	18.139		11.2736	11.3324		0.0178786	0.0506635		2.82206	2.78357		29.5547	29.6128		10.4695	10.5218		7.64439	8.16347		29.9764	27.1021		11.9624	12.129
	8.46037	8.25884		23.9796	21.9679		2.29083	2.37236		2.9261	2.87623		29.2706	29.334		10.0053	10.082		4.292	4.76613		29.9852	29.7164		0.425018	0.367997
	7.26955	7.40951		22.2503	23.054		2.81626	2.86475		3.04387	2.99676		28.9523	29.007		9.4953	9.59285		4.0642	3.81285		25.5826	26.2305		1.02228	1.14569
	14.4207	15.2848		12.6932	13.7461		0.451116	0.370119		3.16799	3.12573		28.6194	28.6731		8.94365	9.06002		11.6452	13.879		14.6169	15.3264		3.89923	3.70512
	14.4313	14.4373		10.8939	12.8585		0.48878	0.487975		3.29459	3.256		28.283	28.3206		8.35978	8.45606		7.39719	7.21138		27.731	24.2423		0.115687	0.0766092
	16.5753	17.0404		12.3585	12.0441		0.145797	0.145048		3.42254	3.38941		27.9486	27.9591		7.75711	7.82849		18.96	17.2265		18.2857	14.3543		2.82492	2.98197
	14.632	13.7564		14.2638	14.1736		0.726138	0.781721		3.55349	3.52137		27.6171	27.6004		7.15361	7.23138		7.27915	7.98188		26.0083	25.0483		1.34227	1.32423
	1.74924	1.75984		29.7041	30.117		16.3971	16.5879		3.69208	3.67131		27.2851	27.2459		6.57318	6.64278		16.607	17.3612		15.2224	13.6096		5.45288	6.01034
	7.85632	9.29006		20.4952	20.4836		1.31233	1.30591		3.84461	3.81297		26.9466	26.8948		6.04243	6.13964		4.08402	3.86968		26.5929	24.5653		1.43968	1.28078
	6.18373	6.4233		23.9028	23.4409		2.6836	2.44423		4.0141	3.96843		26.5989	26.5256		5.57665	5.59521		6.15913	6.67773		22.8501	19.8231		1.07523	1.09552
	9.4818	10.4969		15.3858	17.7196		2.44626	2.51397		4.19656	4.16426		26.2468	26.1711		5.16927	5.20331		4.97656	3.96703		25.1647	26.1797		7.19588	7.8689
	3.28289	3.34134		33.5981	29.098		8.35996	8.40442		4.38468	4.35913		25.8986	25.8344		4.80286	4.79757		2.79592	2.88654		16.9634	16.4539		0.59483	0.558739
	9.27877	8.70304		19.634	21.1336		1.50679	1.50951		4.57277	4.55892		25.5606	25.4971		4.46344	4.44086		14.6859	13.8481		19.7696	24.8924		0.496563	0.465888
	9.91078	10.46		18.5339	19.2128		1.53303	1.54976		4.75794	4.75774		25.2362	25.1628		4.14392	4.15047		16.6318	16.6763		30.2053	30.1685		12.9034	12.9198
	1.50759	1.52682		29.2418	29.99		17.9902	17.3911		4.93974	4.95466		24.9261	24.8466		3.84234	3.83929		15.1379	13.8969		17.8107	21.4179		1.94392	2.01116
	16.2048	16.7613		12.272	12.2026		0.189307	0.183546		5.11977	5.14457		24.6291	24.5536		3.56005	3.54499		15.7045	14.6426		24.476	26.9194		1.18316	1.1896
	3.14788	3.352		29.3694	28.6163		8.60874	8.45826		5.30186	5.32915		24.3418	24.2692		3.30062	3.30552		6.04794	6.39788		28.1664	27.8402		8.60461	8.57296
	9.86608	10.2679		20.7753	19.5201		1.39204	1.41446		5.49227	5.51323		24.058	23.9792		3.06912	3.05171		4.28813	4.80775		11.728	11.0554		14.5364	14.536
	14.4707	14.6138		14.0712	13.2678		0.545824	0.541119		5.69831	5.6957		23.7702	23.6969		2.87073	2.83088		3.69698	3.71407		20.3117	21.8497		1.90585	1.95621
	10.1895	10.0566		23.5405	19.0416		2.34373	2.45084		2.91972	2.8494		29.8095	29.8911		10.1619	10.1275		7.08108	6.18494		14.0064	12.6146		0.406861	0.453455
	22.5549	17.8778		11.2783	11.25		0.0728743	0.0588674		2.97449	2.9236		29.6621	29.7354		9.78905	9.84571		7.82793	7.56867		28.9606	28.7071		0.767603	0.743087
	11.7834	11.1602		17.9543	17.7076		1.48669	1.74964		3.07843	3.02382		29.3859	29.439		9.41514	9.49037		3.81021	4.45297		15.8959	15.9131		10.0445	10.1426
	8.76438	9.35473		18.8024	20.3406		1.27986	1.22149		3.20517	3.15967		29.0507	29.0808		9.00587	9.0846		2.14372	2.47466		36.2881	30.1206		12.2361	12.6694
	2.04918	1.98168		31.4182	28.7557		13.5479	13.0283		3.33969	3.31477		28.696	28.7026		8.54783	8.59471		13.4466	13.501		10.3926	11.0238		5.19053	4.87622
	18.3432	17.3165		13.8626	11.8811		0.129839	0.106949		3.47499	3.45322		28.34	28.3531		8.04176	8.09164		9.37282	11.5399		34.3633	28.805		1.90406	1.95621
	4.0133	5.42099		26.2663	25.1703		3.24219	3.32333		3.60787	3.59072		27.9912	27.9957		7.49502	7.56814		12.4004	12.7344		21.0531	25.835		1.67044	1.75182
	8.1559	9.3748		20.7643	20.5846		1.79701	1.76715		3.73755	3.7181		27.6531	27.6312		6.91902	7.02661		4.57933	5.49642		21.2432	24.6647		4.47875	4.60555
	3.56532	3.69338		28.1838	28.2684		7.79352	7.59918		3.86597	3.8362		27.3252	27.285		6.33095	6.41661		9.58238	9.89883		12.8699	14.6062		5.75322	5.31532
	3.36212	3.03438		26.9013	28.9219		9.32847	9.44481		4.00001	3.97203		27.0007	26.9485		5.76043	5.83452		9.13327	9.83229		14.5907	10.4833		14.247	14.5478
	13.6293	13.0367		13.2095	13.9646		0.865634	0.953145		4.15337	4.11608		26.6645	26.5858		5.25542	5.3241		16.4826	15.4714		29.1436	29.5396		1.84466	1.8857
	16.3035	16.7613		13.1908	12.2026		0.220472	0.183546		4.33529	4.28132		26.3065	26.2239		4.84953	4.87647		4.87335	4.80775		20.2062	24.8837		1.73364	1.73796
	3.9444	3.78056		23.7696	25.3855		4.68415	4.98492		4.53563	4.51366		25.9382	25.8689		4.5185	4.57178		2.49743	2.43721		28.2708	27.168		3.53316	3.76234
	12.3828	13.6231		13.7673	15.5301		0.742263	0.715641		4.73978	4.7116		25.5761	25.5309		4.22402	4.27343		9.823	9.98008		28.5478	27.9885		9.86464	9.94011
	4.38645	4.67499		28.9522	27.3579		6.28496	6.23803		4.93995	4.91534		25.229	25.1951		3.94666	3.97713		11.4234	13.5583		29.1388	29.7716		0.429202	0.40966
	5.58866	5.36687		23.7456	26.2348		5.41621	5.37519		5.13316	5.11471		24.9001	24.8605		3.67996	3.6854		5.92821	6.39788		19.0769	18.9128		3.36287	3.54006
	17.3096	13.9533		13.4079	15.4745		0.550308	0.524508		5.31894	5.30522		24.59	24.548		3.42326	3.42592		4.09683	3.52751		16.5538	14.7267		2.03422	2.21288
	2.56714	2.43837		33.0221	30.0037		12.5871	12.3341		5.4986	5.48986		24.2977	24.2644		3.17864	3.18837		2.40745	2.65509		29.9241	30.1302		1.1952	1.20972
	2.49832	2.45428		30.6446	29.5439		11.8487	11.988		5.67575	5.6745		24.0193	23.9807		2.94994	2.95082		4.18224	3.68236		23.865	29.1915		8.49269	8.86092
	10.4421	9.9791		19.1467	18.6037		3.10513	2.84443		5.85831	5.85672		23.7466	23.7087		2.74317	2.76255		2.85944	3.95554		30.2053	29.6284		0.784	0.798277
	22.1952	18.3309		10.6339	10.3873		-0.0285648	-0.0700304		6.06024	6.0354		23.4646	23.4383		2.56692	2.58706		2.55497	2.59035		11.6512	10.039		6.22432	6.24893
	4.3244	4.09609		24.9113	27.1901		6.10312	6.07422		3.14462	3.08038		29.72	29.7886		9.0686	8.99967		13.1545	14.2368		25.3622	25.1218		10.0307	10.4545
	2.53403	2.50544		25.8478	28.5807		11.1685	11.0082		3.23162	3.16941		29.5005	29.5351		8.74142	8.84812		9.35148	8.24377		29.7641	29.591		0.0122128	-0.0573026
	3.46381	3.96143		25.4446	27.5589		6.42904	6.64354		3.37463	3.29979		29.1332	29.1969		8.43458	8.49622		11.1841	11.9339		14.5347	15.0325		2.89933	2.97333
	10.3383	9.10811		19.1007	20.7273		1.36499	1.42194		3.52742	3.47091		28.7413	28.7872		8.0806	8.12152		4.25525	4.42098		22.7953	23.2036		12.2921	12.129
	3.77889	3.61174		20.8402	25.1584		4.8109	4.71735		3.67874	3.6585		28.3537	28.3566		7.66933	7.7059		2.82754	2.91276		11.3189	12.4874		0.152361	0.14646
	17.9403	17.8778		12.6138	11.25		0.0828171	0.0588674		3.82485	3.78952		27.9795	28.0046		7.20384	7.24787		4.81457	4.57486		28.7797	27.3548		0.447045	0.395885
	6.8059	7.08274		23.9293	22.6614		2.02931	2.02601		3.96398	3.92701		27.6225	27.6479		6.69086	6.77197		8.31703	8.40033		18.5602	18.9128		2.50922	2.67038
	1.72765	1.758		28.4585	29.8147		15.2382	15.812		4.09535	4.0643		27.2844	27.2726		6.13887	6.22048		6.98806	6.85239		8.07697	10.6983		1.64182	1.74955
	11.0102	12.5408		16.8776	16.8674		0.806864	0.857649		4.21952	4.19119		26.9651	26.9187		5.55918	5.6026		16.4686	13.6387		25.2442	28.7452		3.03692	2.97333
	7.69225	7.62888		24.5345	22.82		3.20381	3.18478		4.34153	4.3276		26.6593	26.5788		4.9751	5.03526		11.9647	11.3921		22.4704	27.0273		2.34062	2.4445
	12.8565	18.1893		14.0321	11.0613		0.0480131	0.0429122		4.48643	4.46667		26.3384	26.2277		4.46737	4.50046		14.6598	14.7582		28.031	26.0409		1.12885	1.06541
	8.98541	10.4642		17.8418	19.2642		1.16259	1.11679		4.68943	4.67704		25.9624	25.8686		4.14541	4.14896		2.1681	2.07851		29.5129	29.9118		2.73668	2.8893
	2.58703	2.49774		27.2584	29.9		11.9831	11.936		4.91444	4.91021		25.5721	25.5077		3.90926	3.94735		3.61899	3.75821		26.1648	27.2213		2.0652	2.22467
	5.63401	5.95905		23.6378	23.8319		2.71496	2.75787		5.13554	5.14584		25.1968	25.153		3.68785	3.72757		21.1089	17.6672		26.1438	27.949		7.26096	7.12896
	3.24525	4.21703		29.4455	27.4802		6.53036	6.39921		5.34684	5.34675		24.8431	24.8193		3.4679	3.47653		5.13233	5.11307		23.2188	29.5189		7.24933	7.24129
	3.41126	3.26525		28.954	27.778		7.79334	7.92487		5.54692	5.54504		24.5122	24.4873		3.24847	3.23386		3.8718	4.17507		11.7008	9.99671		0.0643965	0.0276797
	12.0148	12.074		17.1161	17.4646		1.00746	0.889124		5.73571	5.74325		24.2042	24.1682		3.03156	2.99561		4.65153	4.99845		19.5683	18.9893		1.43885	1.54451
	8.44292	8.31159		20.5498	21.3849		3.81304	3.9086		5.91389	5.92067		23.9183	23.8874		2.82006	2.79393		7.50606	6.26516		12.0639	13.1429		3.40525	3.30651
	12.2829	12.3056		15.7012	16.4786		1.20302	1.27264		6.08333	6.10297		23.6524	23.6123		2.61743	2.61703		7.72671	7.14562		13.9276	13.963		1.5398	1.54451
	4.56978	4.30879		29.3569	27.7208		6.38137	6.52357		6.24992	6.28531		23.4002	23.3372		2.42885	2.44009		9.09177	9.76925		26.1564	28.7071		3.95961	3.85561
	3.31966	3.49028		29.5357	28.2672		8.1075	7.96461		6.43806	6.46765		23.135	23.0621		2.26828	2.26314		3.67081	3.77601		16.4599	16.6083		5.98067	6.11508
	25.4615	19.2758		10.0431	9.89779		-0.0583653	-0.0774487		3.37841	3.32923		29.7146	29.5559		7.87564	8.04075		7.17973	7.54619		10.699	11.5949		1.3839	1.34373
	12.6919	14.0125		12.9457	14.9208		0.535552	0.632236		3.56027	3.49645		29.1664	29.2249		7.82284	7.85053		8.99038	7.77563		10.7198	10.2714		0.581374	0.554329
	18.3819	15.7452		16.0793	13.6987		0.304989	0.282417		3.73644	3.67755		28.7269	28.7949		7.57172	7.65807		1.74938	1.85203		28.2461	29.8357		4.84832	5.31532
	3.42557	3.55678		32.1333	27.5176		7.12129	7.0631		3.90621	3.85048		28.306	28.3745		7.25565	7.2948		5.65319	6.38586		13.3698	14.4982		2.28927	2.104
	16.4528	14.3599		13.956	14.6821		0.621604	0.546183		4.06877	4.02493		27.9048	27.9521		6.87922	6.92635		15.3218	14.0082		20.7322	22.3367		4.12869	4.0068
	6.68367	6.90557		24.1706	22.9297		2.23364	2.1866		4.22321	4.18129		27.5244	27.5623		6.44809	6.50677		4.02619	3.75328		29.6877	28.0819		1.40585	1.41622
	2.00608	1.91618		29.7963	30.0861		15.0552	15.4257		4.36866	4.33967		27.1657	27.2035		5.96837	6.03414		14.9342	14.2652		33.8195	26.9194		4.91925	4.96659
	11.582	12.6076		13.7688	15.8146		1.23761	1.17477		4.50423	4.48392		26.8297	26.8443		5.44628	5.50683		13.4903	14.1188		16.2899	16.2247		0.49189	0.453455
	3.05882	3.05882		27.9295	27.4698		8.84879	8.21825		4.62909	4.59147		26.5175	26.4944		4.88777	4.92958		12.5831	12.2113		31.4646	25.4435		3.446	3.44374
	15.3161	15.6243		11.8983	13.1855		0.319664	0.320315		4.74248	4.71443		26.2296	26.1528		4.29841	4.34286		15.3862	14.2652		9.40325	10.7755		18.667	18.4916
	13.5559	12.5859		19.214	17.0035		0.583468	0.598919		4.84375	4.8377		25.8796	25.7852		3.5652	3.64579		14.8077	17.4652		9.79352	10.4443		0.570082	0.477669
	16.7269	15.4984		12.4924	11.9533		0.205968	0.221342		5.10223	5.0841		25.5359	25.4331		3.54398	3.50589		8.05908	8.38359		26.9876	28.1648		15.9955	16.0598
	5.10395	5.7145		22.2048	23.9229		2.97891	2.90069		5.34763	5.33903		25.1306	25.0814		3.38798	3.36715		6.20492	6.30335		12.6196	14.5317		7.04482	7.39042
	4.58677	4.09609		30.1307	27.1901		6.29599	6.07422		5.57967	5.59396		24.7509	24.7297		3.21943	3.22841		16.3888	13.5583		26.3853	28.7452		2.37493	2.45673
	13.65	12.8631		17.2354	16.0952		0.995701	1.00998		5.79819	5.81837		24.3965	24.3926		3.04215	3.02143		14.4702	14.4987		26.4983	27.2622		7.10538	7.38177
	3.01339	3.03438		31.9977	28.9219		9.72994	9.44481		6.00319	6.02287		24.0671	24.067		2.85974	2.8139		16.9153	15.0496		21.8711	18.4809		3.55883	3.48567
	3.59873	3.82125		30.1579	27.9223		7.59743	7.13559		6.19478	6.21649		23.7625	23.7639		2.6756	2.64121		14.8839	16.2189		16.5397	17.5178		5.52749	5.7231
	13.0351	11.6135		17.0369	17.8976		1.03825	1.10226		6.37318	6.39044		23.4821	23.4923		2.49283	2.47583		13.15	17.7302		16.2165	22.1101		4.0373	4.17254
	7.65229	11.0702		17.4497	18.5796		0.914461	0.871786		6.53866	6.56418		23.2254	23.2208		2.31419	2.3093		2.93807	3.04969		24.7527	27.35		0.917107	0.819978
	13.5035	12.588		16.2998	16.2967		1.19041	1.14804		6.69152	6.73792		22.9919	22.9493		2.14198	2.14277		10.6506	10.2905		16.9727	14.5317		7.15358	7.19607
	4.20701	4.20288		24.532	25.3015		4.26595	4.63038		6.83205	6.91265		22.7947	22.6778		1.95953	1.97689		4.41882	4.33337		19.3291	19.6652		0.124358	0.0740289
	12.3565	16.9287		12.3313	12.365		0.227948	0.14017		3.92064	3.79133		28.7154	28.7814		7.44718	7.49919		3.74522	3.45347		16.5402	18.5607		15.5353	16.2433
	8.27044	7.31735		20.9338	23.0849		4.26915	4.34271		4.02309	3.95		28.4903	28.5102		7.13334	7.2004		5.54872	6.28234		11.6167	12.6394		0.0149753	-0.0573026
	2.89687	2.8676		24.4201	29.8726		10.1761	10.0094		4.18084	4.10791		28.12	28.2188		6.8554	6.93474		5.87043	5.41794		27.2496	27.2575		1.84005	1.75182
	7.94192	8.03501		24.1725	22.2751		2.78361	2.59902		4.34772	4.27578		27.7272	27.8135		6.54405	6.60125		2.12877	2.12056		25.3264	24.2337		4.48242	4.86443
	11.7475	13.6271		14.8306	13.7105		0.726491	0.741581		4.51259	4.44042		27.3408	27.3927		6.18657	6.23711		3.60013	2.98791		16.4027	14.1192		0.0730661	0.0312803
	3.05452	3.13621		27.6046	28.1321		8.60523	8.58459		4.67182	4.60684		26.9695	26.9787		5.78319	5.86169		3.95296	3.71014		15.892	16.4814		3.19818	2.8893
	12.1696	12.8631		15.5783	16.0952		1.13656	1.00998		4.82373	4.78479		26.6167	26.6255		5.33797	5.4133		12.5312	13.6808		11.7837	12.9411		3.93184	4.28071
	14.7181	14.5574		15.0956	12.3407		0.366588	0.390311		4.96761	4.9487		26.2838	26.2796		4.8571	4.94334		13.5066	15.0831		30.6151	27.8445		0.181947	0.1621
	9.56215	9.29006		20.0743	20.4836		1.32986	1.30591		5.10403	5.08266		25.9704	25.9348		4.35015	4.38769		13.4184	14.5584		20.609	19.5958		0.348389	0.312249
	5.33002	5.54864		32.4766	25.9137		5.097	5.02081		5.23804	5.20742		25.6707	25.5906		3.83913	3.82913		19.1756	16.667		24.2496	25.5049		1.78518	1.8857
	4.68596	4.51147		25.6709	27.6373		6.25993	6.60282		5.39461	5.37774		25.3562	25.2362		3.40388	3.37675		14.7265	15.0496		20.4796	27.6719		2.95038	3.00514
	13.4964	13.2472		13.8638	13.3049		0.833613	0.829198		5.60884	5.60997		24.9865	24.8915		3.15318	3.16405		17.6584	16.3942		23.6104	24.5359		3.67247	3.9964
	8.42541	8.47156		19.756	21.5587		3.28067	3.10323		5.84451	5.83532		24.6026	24.5403		2.98656	3.01498		24.5195	18.1089		13.0841	12.8551		0.133964	0.0766092
	3.32244	3.05882		29.2235	27.4698		8.3429	8.21825		6.07547	6.06066		24.2338	24.189		2.83247	2.86591		12.5643	11.6884		28.9935	26.3981		1.42302	1.47168
	10.1181	9.09076		21.7924	20.6585		2.85704	2.81222		6.29559	6.28727		23.8868	23.8487		2.67718	2.69559		9.56611	8.3783		25.8485	24.5322		0.783048	0.783112
	12.5636	12.0296		19.5837	16.1542		1.47232	1.41544		6.50318	6.5057		23.5631	23.5308		2.51925	2.52413		3.53342	3.23198		24.7791	23.9612		2.16045	2.18284
	11.3165	11.0216		14.4671	16.835		2.08998	2.195		6.69784	6.69894		23.2627	23.2442		2.36009	2.36619		3.29037	3.15583		20.3092	19.3521		0.531471	0.493416
	8.15759	8.06463		20.1958	21.5412		1.61039	1.52782		6.8799	6.87832		22.9851	22.9744		2.20198	2.21381		5.21355	5.18398		25.5791	24.7883		9.45372	9.90301
	6.22152	7.3055		22.2994	22.6137		2.08926	2.05511		7.05091	7.05613		22.7282	22.7052		2.04779	2.05305		12.0794	11.0756		26.266	25.1293		11.882	11.958
	5.65094	4.9601		25.5892	25.1226		3.89304	3.90943		7.21649	7.23388		22.4857	22.436		1.90216	1.89194		13.3725	14.1188		14.1834	15.5074		2.9079	2.8765
	14.3324	14.4961		19.9835	15.044		0.387955	0.3647		7.40084	7.42356		22.2309	22.1672		1.77878	1.75621		17.2925	20.0385		11.2272	14.0857		6.2325	6.33535
	4.8425	5.34642		21.8175	24.4884		3.36294	3.37424		4.47054	4.33796		27.8004	27.8847		6.91861	6.98451		20.7168	16.6763		21.5995	21.5899		9.78876	9.02609
	1.7848	1.67671		31.0381	30.0144		17.4987	16.6589		4.55615	4.49027		27.642	27.6694		6.57284	6.66969		7.5837	7.36087		28.8944	28.3187		0.165737	0.164257
	14.4592	14.6138		14.5239	13.2678		0.498594	0.541119		4.68948	4.63997		27.3596	27.4195		6.2579	6.32467		23.6508	18.7531		28.8895	29.9556		19.3263	20.078
	4.72332	4.60634		26.7378	25.4222		4.33995	4.37033		4.84428	4.81318		27.0229	27.0936		5.93551	5.96026		3.4701	3.81285		20.3417	23.725		5.23187	5.43514
[truncated: 1,744 more rows]

## Sheet: Fig. 5
	Fig. 5a				Fig. 5b				Fig. 5c				Fig. 5d								Fig. 5e			Fig. 5f
[truncated: 1,627 more rows]

[truncated: 7 more sheets: Fig. 6, Table 1, Table 2, Table 3, Supplementary Fig. 4, Supplementary Fig. 6, Supplementary Fig. 7]
